# Supplementary material for: Genetic dissection of blood lipid traits by integrating genome-wide association study and gene expression profiling in a porcine model
Source: BMC Genomics. 2013 Dec 3;14(1):848. doi: 10.1186/1471-2164-14-848 (PMC4046658; doi:10.1186/1471-2164-14-848)
Supplement: Supplementary file 3 — Additional file 3: Table S1: SNPs significantly associated with blood lipids in White Duroc X Erhualian F2 population and Sutai pigs. (XLS 38 KB) [file 12864_2012_5543_MOESM3_ESM.xls]

## Sheet: F2
Table S1-A. SNPs significantly associated with blood lipids in White Duroc X Erhualian F2 population
Trait	SNP	Position	P-value	candidate gene
TC	ASGA0090960	SSC1: 63541683	6.91e-06	undetected
	ASGA0016328	SSC3: 124769847	2.03e-07	APOB
	ASGA0016334	SSC3: 124832405	2.32e-07
	DRGA0017475	SSC3: 125642166	1.92e-06
TG	ALGA0028032	SSC4: 119869765	1.61e-05	CSF1
LDL	ALGA0117057	N/A	1.15e-05	unknown
	ASGA0088134	N/A	1.06e-05	unknown
	ASGA0090960	SSC1: 63541683	2.69e-08	undetected
	ALGA0112770	SSC2: 55200111	2.46e-05	CRTC1, SLC27A1, CERS1
	ASGA0105837	SSC2: 55304153	2.46e-05
	ALGA0013970	SSC2: 57794067	2.47e-05
	ASGA0010504	SSC2: 57924527	2.47e-05
	MARC0065336	SSC2: 58377827	2.47e-05
	ASGA0010501	SSC2: 58577786	1.62e-05
	ALGA0013966	SSC2: 58607333	2.47e-05
	INRA0008855	SSC2: 58687649	2.47e-05
	H3GA0006890	SSC2: 58719232	2.53e-05
	ALGA0013961	SSC2: 58824238	2.47e-05
	MARC0027644	SSC2: 59243470	2.47e-05
	DBNP0000258	SSC2: 59391108	2.47e-05
	DIAS0004492	SSC2: 59447736	2.47e-05
	ALGA0120895	SSC2: 78911171	1.42e-05	ABCA7
	ASGA0016328	SSC3: 124769847	1.9e-10	APOB
	ASGA0016334	SSC3: 124832405	7.84e-09
	DRGA0017475	SSC3: 125642166	1.82e-09
	ALGA0021292	SSC3: 126929657	1.01e-05
HDL.LDL	ASGA0016328	SSC3: 124769847	1.1e-05	APOB

## Sheet: Sutai
Table S1-B. SNPs significantly associated with blood lipids in Sutai population
Trait	SNP	Position	P-value	candidate gene
TC	MARC0032355	unknown	1.83e-05	unknown
	MARC0073930	unknown	6.42e-08	unknown
	MARC0072249	unknown	1.44e-05	unknown
	DRGA0003006	unknown	1.55e-05	unknown
	ASGA0010510	SSC2: 54474152	2.2e-06	CRTC1, SLC27A1 or CERS1
	SIRI0000876	SSC2: 55226096	3.68e-06
	ALGA0103226	SSC2: 55240133	3.1e-06
	MARC0101455	SSC2: 56469735	4.4e-08
	ALGA0013980	SSC2: 57408449	1.86e-06
	ALGA0013976	SSC2: 57528812	4.84e-06
	ALGA0013978	SSC2: 57552136	6.38e-06
	H3GA0006892	SSC2: 57572672	5.2e-06
	DIAS0000292	SSC2: 60289565	1.19e-06
	M1GA0002939	SSC2: 60318677	1.07e-07
	ASGA0010472	SSC2: 60338816	1.07e-07
	ALGA0103553	SSC2: 64970665	2.13e-06	SMARCA4, LDLR
	ASGA0096884	SSC2: 65057680	2.13e-06
	DIAS0003568	SSC2: 65152586	1.28e-07
	ALGA0108179	SSC2: 65200938	1.26e-07
	MARC0087079	SSC2: 65382108	9.45e-06
	DRGA0003010	SSC2: 66776495	5.09e-06
	M1GA0002922	SSC2: 69458456	2.28e-06
	DIAS0002715	SSC2: 70246409	5.76e-08
	ASGA0010400	SSC2: 70506577	1.86e-07
	ALGA0115713	SSC2: 71726032	6.35e-06
	ALGA0102004	SSC2: 71769706	7.98e-06
	H3GA0006802	SSC2: 74624436	5.92e-06
	ALGA0109254	SSC5: 3550340	2.05e-07	Undetected
TG	M1GA0008041	SSC5: 81575651	2.02e-05	PFKM
	MARC0094955	SSC5: 82196866	2.82e-06
LDL	ASGA0084278	unknown	4.32e-06	unknown
	ASGA0094479	unknown	1.57e-06	unknown
	MARC0014978	unknown	1.81e-06	unknown
	MARC0053561	unknown	2.77e-07	unknown
	MARC0073930	unknown	2.09e-09	unknown
	ALGA0013726	unknown	5.27e-07	unknown
	DRGA0003006	unknown	3.11e-09	unknown
	ALGA0106389	unknown	3.15e-06	unknown
	ALGA0122920	SSC2: 52143852	8.44e-07	CRTC1, SLC27A1, CERS1
	ASGA0010385	SSC2: 52578913	6.99e-08
	MARC0099689	SSC2: 53681830	3.87e-07
	ASGA0010510	SSC2: 54474152	2.88e-09
	SIRI0000876	SSC2: 55226096	4.47e-09
	ALGA0103226	SSC2: 55240133	3.37e-09
	MARC0101455	SSC2: 56469735	1.34e-10
	ALGA0013980	SSC2: 57408449	3.19e-09
	ALGA0013976	SSC2: 57528812	6.32e-09
	ALGA0013978	SSC2: 57552136	1.01e-08
	H3GA0006892	SSC2: 57572672	9.68e-09
	MARC0065336	SSC2: 58377827	8.51e-07
	ASGA0010501	SSC2: 58577786	1.54e-05
	INRA0008851	SSC2: 59306764	6.13e-06
	DIAS0004492	SSC2: 59447736	2.44e-06
	ASGA0099393	SSC2: 59597177	7.61e-06
	ASGA0010484	SSC2: 59957369	1.21e-05
	DIAS0000292	SSC2: 60289565	2.55e-10
	M1GA0002939	SSC2: 60318677	8.27e-11
	ASGA0010472	SSC2: 60338816	8.27e-11
	ALGA0103553	SSC2: 64970665	8.84e-09	SMARCA4, LDLR, GNA11, ABCA7
	ASGA0096884	SSC2: 65057680	8.84e-09
	DIAS0003568	SSC2: 65152586	9.96e-11
	ALGA0108179	SSC2: 65200938	7.74e-11
	MARC0087079	SSC2: 65382108	8.14e-09
	MARC0090681	SSC2: 66748156	3.15e-06
	DRGA0003010	SSC2: 66776495	7.13e-10
	MARC0013527	SSC2: 67308766	3.15e-06
	H3GA0053717	SSC2: 67374426	6.15e-07
	ALGA0114404	SSC2: 67619096	6.15e-07
	MARC0052150	SSC2: 68486415	4.75e-08
	ALGA0013770	SSC2: 68894359	9.51e-06
	H3GA0006817	SSC2: 68920037	8.76e-06
	INRA0008792	SSC2: 69290803	2.73e-07
	M1GA0002922	SSC2: 69458456	5.54e-11
	DIAS0002715	SSC2: 70246409	1.17e-12
	CASI0012538	SSC2: 70403059	7.53e-06
	ASGA0010400	SSC2: 70506577	4.28e-12
	DBKK0000164	SSC2: 70542266	1.57e-06
	ALGA0115713	SSC2: 71726032	1.58e-10
	ALGA0102004	SSC2: 71769706	2.1e-10
	MARC0028684	SSC2: 73385525	2.49e-06
	MARC0031677	SSC2: 74172164	7.88e-08
	H3GA0006802	SSC2: 74624436	6.32e-11
	H3GA0006799	SSC2: 74669571	2.88e-06
	H3GA0006800	SSC2: 74701437	2.88e-06
	ALGA0013721	SSC2: 75594507	5.27e-07
	ASGA0010395	SSC2: 75604591	5.27e-07
	ALGA0108393	SSC2: 75900120	5.82e-11
	MARC0027934	SSC2: 76037122	2.11e-06
	MARC0048160	SSC2: 76091527	1.5e-07
	MARC0002082	SSC2: 76265092	9.54e-10
	ALGA0108058	SSC2: 76351110	7.14e-08
	H3GA0052833	SSC2: 77305298	4.52e-07
	ALGA0102692	SSC2: 77635095	1.04e-06
	ALGA0120895	SSC2: 78911171	1.62e-05
	ASGA0010514	SSC2: 80262803	2.33e-06
	ASGA0083045	SSC2: 80974584	6.85e-06
	H3GA0006912	SSC2: 81551369	1.64e-05
	ASGA0010526	SSC2: 81610364	5.52e-06
	ASGA0010524	SSC2: 81639154	6.48e-06
	ASGA0010541	SSC2: 82002123	1.15e-05
	ASGA0010546	SSC2: 82224980	1.13e-05
	DRGA0003065	SSC2: 85795377	8.29e-06	HMGCR, BHMT
	ALGA0014105	SSC2: 86090869	8.86e-06
	ALGA0014110	SSC2: 86570732	1.06e-05
	ALGA0014121	SSC2: 86732300	1.38e-05
	ASGA0010680	SSC2: 87586597	3.9e-06
	ALGA0014165	SSC2: 87624560	3.9e-06
	MARC0000488	SSC2: 87728463	4.42e-06
	ASGA0010704	SSC2: 88163844	1.23e-05
	ASGA0101845	SSC2: 88201093	1.23e-05
	ASGA0089957	SSC2: 160802237	1.21e-05	SIRT3
	ALGA0122477	SSC2: 160802263	1.22e-05
	ALGA0109254	SSC5: 3550340	5.21e-10	Undetected
	ASGA0105220	SSC6: 145597231	2.18e-06	LDLRAD1, SCP2
	ASGA0089630	SSC6: 145998261	3e-06
	ASGA0030100	SSC6: 147923367	1.63e-05
HDL/LDL	ASGA0094479	N/A	2.13e-05
	ALGA0106389	N/A	1.2e-05
	ALGA0005129	SSC1: 107283424	1.34e-05	LIPG
	MARC0090681	SSC2: 66748156	1.2e-05	SMARCA4, LDLR, GNA11
	MARC0013527	SSC2: 67308766	1.2e-05
	H3GA0053717	SSC2: 67374426	6.06e-06
	ALGA0114404	SSC2: 67619096	6.06e-06
	MARC0052150	SSC2: 68486415	5.85e-06
	H3GA0006802	SSC2: 74624436	2.15e-05
	ALGA0108393	SSC2: 75900120	7.4e-06
	MARC0002082	SSC2: 76265092	4.43e-07
	ALGA0108058	SSC2: 76351110	6.86e-06
