# Supplementary material for: Genetic dissection of blood lipid traits by integrating genome-wide association study and gene expression profiling in a porcine model
Source: BMC Genomics. 2013 Dec 3;14(1):848. doi: 10.1186/1471-2164-14-848 (PMC4046658; doi:10.1186/1471-2164-14-848)
Supplement: Supplementary file 4 — Additional file 4: Table S2: Transcripts significantly associated with blood lipids and its eQTL. (XLS 163 KB) [file 12864_2012_5543_MOESM4_ESM.xls]

## Sheet: Sheet1
Table S2. Transcripts significantly associated with blood lipids and its eQTL
Trait	Transcript name	Annotated gene	Transcript Position	Coefficient of correlation ( r )	P value	eQTL location
LDL	gnl|UG|Ssc#S16144347	PC	chr2: 4579383	0.273798	1.18953e-07	N/A
	gnl|UG|Ssc#S19549277	GPT2	chr6: 32902178	0.268597	2.35115e-07	N/A
	gnl|UG|Ssc#S46878830	ENTPD5	chr7: 103049646	0.259938	5.37048e-07	chr6:53422895; chr7:116641353
	gnl|UG|Ssc#S22273127	RGS14	chr2: 82293598	0.254821	7.82449e-07	chr2:86570732
	gnl|UG|Ssc#S21547186	SLC25A47	chr7: 128674900	0.251135	1.0449e-06	chr7:128674508
	gnl|UG|Ssc#S6073003	N/A	N/A	0.243318	2.92003e-06	N/A
	gnl|UG|Ssc#S35168477	DHRS11	chr12: 39732527	0.241968	3.23662e-06	N/A
	gnl|UG|Ssc#S35168513	SLC25A30	chr11: 22209340	0.238795	4.76038e-06	chr1: 22639382; chr2:147952931; chr3:124832405; chr4:114882426; chr6:39960478; chr7:51067100; chr9:14070327; chr12:34089866; chr13:35107691; chr14:4117715; chr18:53889747
	LVRM1_0181_E02	SERPING1	chr2: 12957706	0.232442	8.6156e-06	chr1: 54765720; chr2:12524788; chr3:92659234; chr4:122159943; chr5:1459581; chr6:23836861; chr7:110993314; chr8:7681511; chr9:140017900; chr10:70020888; chr11:85331277; chr12:44762306; chr13:35107691; chr14:7637360; chr15:10237541; chr16:70989867; chr17:13901452; chr18:4553716; chrx:42381862
	gnl|UG|Ssc#S35168581	CIDEB	chr7: 80253834	0.231336	8.81099e-06	N/A
	gnl|UG|Ssc#S34500708	HADHA	chr3: 119782380	0.230745	8.48238e-06	chr1:291704383; chr2:20766744; chr3:119748041; chr4:2798179; chr6:127961520; chr7:10118287; chr8:50582271; chr9:24073118; chr14:9258116; chr15:84563546; chr17:65176318; chr18:15770209
	gnl|UG|Ssc#S20116179	CYP8B1	chr13:28996590	0.226741	1.32781e-05	chr13:29002222
	gnl|UG|Ssc#S43509653	ADRB1	chr14: 135520692	0.225525	1.4563e-05	N/A
	gnl|UG|Ssc#S40273708	NSF	chr12: 17490814	0.225466	1.60886e-05	chr6:76470683
	gnl|UG|Ssc#S35166047	N/A	chr14:140994969	0.224256	1.62135e-05	N/A
	gnl|UG|Ssc#S35167700	WDR43	chr3:117131658	0.223805	1.68451e-05	chr3:119316058; chr4:3078372; chr5:10947872; chr6:23679290; chr7:62283997; chr8:77886081; chr10:70020888; chr16:9771058; chr17:1018025; chr18:11346785
	gnl|UG|Ssc#S18278693	AC107883.1	chr7:61957677	0.223372	1.7062e-05	chr1:54929205; chr3:52990305; chr7:61274999
	gnl|UG|Ssc#S6667456	N/A	chr2:75242882	0.218483	2.43286e-05	chr2:76351110
	OVR01_0017_F10	RNF144A	chr3:137503142	0.217614	3.59381e-05	N/A
	OVRM1_0001_D07	RNF121	chr9:7250258	0.217406	3.28271e-05	N/A
	gnl|UG|Ssc#S35170387	ACAD11	chr13:81403355	0.21691	3.36586e-05	N/A
	gnl|UG|Ssc#S18309302	SERPINA4	chr7:122898403	0.215886	3.3077e-05	chr1:57659397; chr2:28245161; chr7:115874720; chr9:35741389; chr10:7244404; chr12:11073939; chr13:2049440; chr15:46388557; chr16:48278014; chr17:63211862; chrx:106293015
	MLTL1_0020_F01	EHHADH	chr13:132575406	0.215772	3.29023e-05	N/A
	gnl|UG|Ssc#S18553440	ABCC6	chr3:29039138	0.215168	3.91038e-05	N/A
	gnl|UG|Ssc#S35167010	TTC38	chr5:520894	0.214373	4.75447e-05	chr1: 163648076; chr5:111137068
	gnl|UG|Ssc#S34515781	CHPF	chr15:134591871	0.214234	3.76145e-05	N/A
	DCI01_0112_C09	RNF14	chr2:149776430	0.214087	3.8429e-05	N/A
	gnl|UG|Ssc#S40289164	N/A	chr15:122100720	0.213156	4.39796e-05	chr2:140940285; chr3:33601467; chr6:85994652; chr8:136880340; chr9:49922912; chr10:77338644; chr15:127952251; chr16:20774580
	gnl|UG|Ssc#S46878871	RDH11	chr7:97759791	0.21235	4.52126e-05	N/A
	gnl|UG|Ssc#S35172586	ZDHHC6	chr14:134028672	0.211494	5.39772e-05	N/A
	gnl|UG|Ssc#S40557211	RBM12B	chr4: 46411665	0.210918	5.39508e-05	N/A
	gnl|UG|Ssc#S24223843	PLIN3	chr2: q22	0.210678	5.75672e-05	N/A
	OVRM1_0124_C12	FZD5	chr15:122425107	0.210382	5.67205e-05	chr15:127369115
	gnl|UG|Ssc#S23700670	N/A	chr6:47291560	0.210352	5.41096e-05	chr6:32835598
	gnl|UG|Ssc#S35167496	N/A	chr13:58225148	0.209768	5.67073e-05	N/A
	gnl|UG|Ssc#S18292679	KIAA0427	chr1:108029581	0.209743	6.74849e-05	chr4:112429201
	gnl|UG|Ssc#S35164999	ACADVL	chr12:54863615	0.208681	7.81154e-05	N/A
	gnl|UG|Ssc#S19542649	N/A	N/A	0.204902	9.24897e-05	N/A
	gnl|UG|Ssc#S23700126	SKA3	chr11: 442662	0.204516	9.52644e-05	N/A
	SMG01_0039_F05	MANSC1	chr6: 137813126	0.203831	0.00010094	chr5:62803715
	gnl|UG|Ssc#S46878454	CUL9	chr7:43726973	0.203787	9.92354e-05	N/A
	gnl|UG|Ssc#S17516481	HIGD2A	chr2: 83139514	0.202996	0.000106506	chr2:82850984
	LNG01_0085_C12	RFNG	chr6: 154462336	0.202657	0.000114087	chr12:1656436
	gnl|UG|Ssc#S19541055	UBA5(NPHP3)	chr13:81407526	0.20241	0.000110096	chr1:93279053; chr13:81059426
	LVRM1_0197_G05	ACSL1	chr15:52595938	0.201665	0.000116375	N/A
	gnl|UG|Ssc#S23699930	N/A	N/A	0.201071	0.000141407	chr1:13363514; chr9:118767400; chr11:21968682
	gnl|UG|Ssc#S35171717	N/A	chr4:59967501	0.199494	0.000118275	N/A
	gnl|UG|Ssc#S35167138	N/A	chr2:58598201	0.198957	0.000134026	N/A
	gnl|UG|Ssc#S35171251	ABHD10	N/A	0.19894	0.000141538	N/A
	gnl|UG|Ssc#S35165301	FBP1	chr10:31712519	0.19834	0.000147054	N/A
	gnl|UG|Ssc#S40513578	HTATIP2	chr2: 41964072	0.198178	0.00015184	N/A
	AMP01_0041_D01	COMMD10	chr2:125144550	0.197575	0.000200188	chr2:125342724
	DCI01_0091_A10	OSBPL9	chr6:148269230	0.196133	0.000177118	N/A
	LVRM1_0158_C11	MOGAT1	chr15:138074695	0.195256	0.000164591	chr15:134984250
	gnl|UG|Ssc#S46877104	NANOS1	chr14:140493302	0.194939	0.000207516	N/A
	gnl|UG|Ssc#S40400100	ABCB1	chr9: 102530067	0.191965	0.000239396	N/A
	gnl|UG|Ssc#S35169976	DHRS4	chr7:80525735	0.191215	0.000273377	N/A
	gnl|UG|Ssc#S35169205	ATF5 (SIGLEC11)	chr6:50726601	0.190927	0.000318788	chr4:112429201; chr6:43110092; chr6:43878442
	gnl|UG|Ssc#S35165443	MCCC1	chr13:130222559	0.190922	0.000337549	N/A
	gnl|UG|Ssc#S20116685	INHBA	chr18:57997858	0.190858	0.000267396	N/A
	ADR01_0102_E08	EI24	chr9:58354868	0.190638	0.000219505	N/A
	gnl|UG|Ssc#S17527023	AC068831.3	N/A	0.190243	0.000269175	N/A
	gnl|UG|Ssc#S40042784	ABLIM3	chr2: 157144737	0.190043	0.000292645	N/A
	gnl|UG|Ssc#S17513877	RPL9	chrX:64220656	0.189725	0.000284299	chr1:120207081; chr5:83918631; chr8:31593446; chr11:68547398; chr13:42933805; chr14:81437029; chrx:135937088
	gnl|UG|Ssc#S39852611	AGXT	chr15:157617410	0.189379	0.000269167	N/A
	THY01_0069_C10	GSK3B	chr13:149454561	0.189086	0.000310925	N/A
	gnl|UG|Ssc#S35170840	C20orf96	chr17:39672741	0.189064	0.000344013	N/A
	OVR01_0006_E09	PDE4DIP	chr4:110688888	0.188853	0.000362455	N/A
	gnl|UG|Ssc#S20116393	PLIN2	chr1:227334093	0.188821	0.000303939	N/A
	gnl|UG|Ssc#S35166197	SUV420H1	chr2:3328273	0.188553	0.000308976	N/A
	gnl|UG|Ssc#S23698740	SECISBP2L	chr1:136511000	0.188515	0.000311253	chr1:141092891; chr13:20079018
	gnl|UG|Ssc#S35169314	N/A	chr15:52534505	0.187999	0.000333983	N/A
	gnl|UG|Ssc#S19546306	UBE4B	chr6:64292794	0.187635	0.000411589	N/A
	gnl|UG|Ssc#S46878324	MAN2A2	chr7:58531958	0.187312	0.000366481	N/A
	gnl|UG|Ssc#S35166886	PPOX	chr4:97144955	0.18721	0.0003626	N/A
	gnl|UG|Ssc#S40407699	N/A	N/A	0.187196	0.000434332	N/A
	gnl|UG|Ssc#S18384469	EAF1	chr13:2597110	0.186454	0.000321509	chr3:21330442; chr9:27558776; chr11:14374052; chr13:1646881; chr14:4274705; chr15:53335293
	PTG01_0068_A10	N/A	N/A	0.186398	0.000412651	N/A
	gnl|UG|Ssc#S35172130	C17orf100	chr12:52727616	0.186162	0.000356645	N/A
	gnl|UG|Ssc#S46880528	STARD6	chr1:114168141	0.186059	0.000406727	N/A
	gnl|UG|Ssc#S52128921	AKT1	chr6: 44334367	0.185775	0.000359325	N/A
	gnl|UG|Ssc#S35330332	N/A	chr2:79316582	0.185718	0.000377682	chr2:77558461
	gnl|UG|Ssc#S50166755	TRAF3IP3	N/A	0.184925	0.000418255	N/A
	ADR01_0032_E01	N/A	chr16: 47788583	0.184916	0.000349576	chr16:32726222
	gnl|UG|Ssc#S46879437	C12orf23	chr5:13239362	0.184802	0.000435897	N/A
	PTG01_0013_B02	P4HB	N/A	0.184307	0.000393558	N/A
	gnl|UG|Ssc#S46877426	SORBS3	chr14:7278352	0.182208	0.000483482	chr14:8496813
	gnl|UG|Ssc#S28103974	GNE	chr1: 247314507	0.181928	0.000453661	chr1:256989077; chr3:12399516; chr4:64718164; chr7:122798672; chr13:180799150
	gnl|UG|Ssc#S40097665	CDC40	chr1:85726448	-0.18332	0.00040691	N/A
	gnl|UG|Ssc#S23213295	CYP51A1	chr9:78814603	-0.183343	0.000469015	N/A
	gnl|UG|Ssc#S19545044	N/A	chr3:81975113	-0.183542	0.000493787	N/A
	gnl|UG|Ssc#S18554483	KCNMA1	chr14:85794890	-0.186747	0.000434231	chr1:44136139
	gnl|UG|Ssc#S46879466	BAIAP2L2	chr5:7061323	-0.187207	0.000295503	chr1:163684754; chr5:7263301
	gnl|UG|Ssc#S6005332	N/A	N/A	-0.189256	0.000309991	N/A
	gnl|UG|Ssc#S38481721	PRO0644	chr2: 118633245	-0.190093	0.000304137	chr2:118204016
	gnl|UG|Ssc#S34529001	TM9SF2	chr11:75774523	-0.191123	0.000295131	N/A
	gnl|UG|Ssc#S17668153	TLR2	chr8:79834555	-0.191188	0.000210818	chr1:19903791; chr8:73863895; chr14:81437029; chr16:53621503; chr17:133456311
	gnl|UG|Ssc#S46879861	PTGFRN	chr4:113791862	-0.192115	0.00025	chr1:281582313; chr2:138849177; chr8:38439306
	gnl|UG|Ssc#S39982912	lathosterol oxidase-like	chr9:53579866	-0.197345	0.000147642	chr9:59089577
	gnl|UG|Ssc#S39840566	RPL36	chr2: 73809281	-0.197864	0.000127213	chr2:76351110
	gnl|UG|Ssc#S31117686	CISH	chr13: 36354915	-0.198214	0.00016284	N/A
	gnl|UG|Ssc#S50198146	N/A	chr8:32341294	-0.202258	0.000109958	chr2:135823035; chr6:12029505; chr8:31593446; chrx:135937088
	gnl|UG|Ssc#S17511366	TSKU	chr9: 12037325	-0.20326	0.000102094	N/A
	LVR01_0073_E01	CAST(ERAP1)	chr2:107130595	-0.204289	0.000105374	chr2:110388942
	gnl|UG|Ssc#S50701488	ICAM3	chr2:69484536	-0.208681	6.80433e-05	chr2:69290803
	gnl|UG|Ssc#S18349462	SCD	chr14:120964681	-0.213415	3.65378e-05	N/A
	gnl|UG|Ssc#S26716441	N/A	N/A	-0.21362	4.40121e-05	N/A
	OVRM1_0185_H10	HTATIP2	chr2:41963507	-0.252638	1.46414e-06	N/A
HDL	gnl|UG|Ssc#S35168424	HRG	chr13:133895239	0.421423	8.08753e-17	N/A
	gnl|UG|Ssc#S18943250	CYP2A13	chr6:44872084	0.355064	7.9177e-12	N/A
	gnl|UG|Ssc#S34496481	N/A	chr6:29255535	0.300304	7.70868e-09	chr2:50415007; chr7:43166101
	gnl|UG|Ssc#S15684361	SLC17A1	chr7:21858431	0.284475	2.98463e-08	chr7:24777963; chr9:124929269
	gnl|UG|Ssc#S35165226	N/A	chr13:133870410	0.281157	5.26175e-08	N/A
	gnl|UG|Ssc#S35165581	CYP3A4	chr6:874304	0.277051	1.25051e-07	N/A
	gnl|UG|Ssc#S35172484	GSTT1	chr14:53249840	0.275763	1.06734e-07	N/A
	gnl|UG|Ssc#S43235699	GPX3	chr16:78290463	0.273895	9.67137e-08	chr7:27373527; chr16:82180537
	gnl|UG|Ssc#S18268814	TPP1	chr9:3797749	0.270959	1.5146e-07	N/A
	gnl|UG|Ssc#S46875730	F9	chrX:130417626	0.270103	2.17844e-07	N/A
	gnl|UG|Ssc#S35174095	SEPHS2	chr3:18325511	0.268035	2.03514e-07	N/A
	gnl|UG|Ssc#S40361630	COPZ2	chr12:24278644	0.261555	4.53313e-07	N/A
	gnl|UG|Ssc#S35172660	CLDN15	N/A	0.260946	4.05589e-07	chr3:7322544
	gnl|UG|Ssc#S35165578	TMEM53	chr6:154112737	0.260078	7.51242e-07	N/A
	LVR01_0045_A01	ABCA8	chr12: 11615579	0.258847	6.34245e-07	N/A
	gnl|UG|Ssc#S17509806	LHFP	chr11:14464133	0.257189	6.85013e-07	N/A
	gnl|UG|Ssc#S40143820	HIBCH	chr15:105962692	0.256888	9.91892e-07	N/A
	gnl|UG|Ssc#S39723767	CYP4V2	chr15:53762735	0.254386	9.81472e-07	N/A
	gnl|UG|Ssc#S17501352	AK3	chr6:135583545	0.252847	1.14783e-06	chr6:136973587; chr13:192149198
	gnl|UG|Ssc#S31102306	N/A	N/A	0.25047	1.41167e-06	chr10:53588680
	gnl|UG|Ssc#S52128917	DGAT2	chr9:11160738	0.244185	2.88355e-06	chr9:11340377
	gnl|UG|Ssc#S35166034	N/A	N/A	0.241379	3.32798e-06	N/A
	gnl|UG|Ssc#S18554865	PFKFB3	chr10: 70833437	0.241378	2.80648e-06	N/A
	gnl|UG|Ssc#S35171680	N/A	chr1:152112327	0.240597	3.14117e-06	chr1:156353387
	gnl|UG|Ssc#S26720803	KIAA1529	chr14:109799784	0.240129	5.2096e-06	N/A
	gnl|UG|Ssc#S40088644	PTER	chr10:50075289	0.238915	4.45537e-06	N/A
	gnl|UG|Ssc#S35173542	INADL	chr6: 138472970	0.238689	4.586e-06	N/A
	gnl|UG|Ssc#S35174207	PCBD2	chr2:96266529	0.238659	3.51296e-06	N/A
	gnl|UG|Ssc#S35170521	TM7SF2	chr2:6213451	0.23693	4.44327e-06	chr2:5885232; chr3:108370766; chr7:15946248; chr14:91013066
	gnl|UG|Ssc#S18553033	N/A	chr1:233217502	0.236646	5.27387e-06	N/A
	gnl|UG|Ssc#S19540852	N/A	chr14:127829435	0.236479	5.19854e-06	N/A
	gnl|UG|Ssc#S23694635	PTPRD	chr1:239148191	0.236408	5.84333e-06	chr1:229641544; chr3:26501793
	gnl|UG|Ssc#S23773813	DOCK6	chr1: 200006510	0.235106	6.39496e-06	N/A
	LVR01_0022_E07	SLC38A3	chr13:35863388	0.233659	7.33192e-06	chr10:76170957
	gnl|UG|Ssc#S35167690	CYP4F3	chr2:61637026	0.232818	8.32503e-06	chr2:53067453
	gnl|UG|Ssc#S18553619	SMPDL3B	chr6:78619804	0.232595	7.71067e-06	N/A
	LVRM1_0127_A08	MIOX	chr5:110530127	0.231807	1.00353e-05	N/A
	gnl|UG|Ssc#S31116246	BACH1	chr13:203134173	0.230884	1.08336e-05	N/A
	gnl|UG|Ssc#S50171971	CCL16	chr12:41187587	0.228633	1.54304e-05	N/A
	gnl|UG|Ssc#S20116190	CYP2B6	chr6:44979516	0.227435	1.49904e-05	chr1:308971674; chr6:43878442
	LVRM1_0165_F10	NRG4	chr7:60749306	0.226271	1.5922e-05	chr7:58515043
	TCH01_0025_A01	MCOLN2	chr6:119249722	0.226134	1.38769e-05	chr4:2798179
	gnl|UG|Ssc#S48853720	PIK3C3	chr6: 117947967	0.223415	2.04391e-05	N/A
	gnl|UG|Ssc#S23213562	PTER	chr10:50075975	0.222946	1.88842e-05	N/A
	gnl|UG|Ssc#S50199005	TRAPPC6A	N/A	0.222435	1.83731e-05	N/A
	ADR01_0015_C05	AOX1	chr15:115485396	0.222219	2.46782e-05	N/A
	gnl|UG|Ssc#S17510405	CELSR2	chr4:121294445	0.219509	2.4297e-05	chr4:123489494; chr10:13214318
	gnl|UG|Ssc#S17514522	SH3BP1(PDXP)	chr5:7656881	0.218015	2.68177e-05	N/A
	gnl|UG|Ssc#S35166996	KLKB1	chr15:53912767	0.21796	3.35507e-05	chr11:81226895; chr15:69276645
	DCI01_0073_B09	RP11-475J5.2	chrMT:7787	0.21786	3.18741e-05	N/A
	DCI01_0031_H09	PBK	chr14:12795904	0.217519	2.71994e-05	N/A
	LVRM1_0148_E02	ALDOB	chr1:271709192	0.217053	3.96175e-05	chr1:260534784; chr4:121812990; chr6:38167884; chr10:25691859; chr13:189377838; chr17:20730659
	gnl|UG|Ssc#S29974082	N/A	chr3:51903834	0.216373	2.77262e-05	N/A
	LNG01_0035_G07	NPC2	chr7:103582549	0.21627	3.31126e-05	N/A
	gnl|UG|Ssc#S35171145	C14orf1	chr7:104604169	0.215842	4.11945e-05	N/A
	gnl|UG|Ssc#S18384517	RELL1	chr8:30516307	0.215744	3.38443e-05	chr8:30506346
	gnl|UG|Ssc#S35173115	VAV3	chr4:122409674	0.215422	3.39925e-05	chr1:138355563; chr3:105439481; chr4:122406153; chr5:205908; chr7:7698093; chr10:70669410; chr11:45167735; chr12:48543452; chr15:143902435; chr16:59756435; chr17:8767360
	gnl|UG|Ssc#S34527816	N/A	chr15:76211130	0.214813	4.21425e-05	N/A
	gnl|UG|Ssc#S35169189	N/A	chr8:73616149	0.214412	3.70542e-05	N/A
	gnl|UG|Ssc#S19547879	IRS2	chr11:84094679	0.213512	4.91154e-05	N/A
	gnl|UG|Ssc#S35166506	CYP7B1	chr4:75772553	0.213193	4.53916e-05	N/A
	gnl|UG|Ssc#S43509693	PHGDH	chr4:111468434	0.212554	4.95759e-05	N/A
	gnl|UG|Ssc#S16765205	N/A	chr1:286194160	0.212319	5.2986e-05	chr1:281129371
	gnl|UG|Ssc#S40168803	N/A	chr9:47106559	0.211913	4.87711e-05	chr9:46943543
	gnl|UG|Ssc#S18554121	INVS	chr1:270406451	0.211727	4.39935e-05	chr1:269063609
	gnl|UG|Ssc#S35164225	HIBADH	chr18:49444269	0.211396	3.71107e-05	N/A
	gnl|UG|Ssc#S39833362	PCDHB3	chr2:149093371	0.211323	4.47851e-05	N/A
	gnl|UG|Ssc#S35169852	N/A	N/A	0.211052	5.94225e-05	N/A
	gnl|UG|Ssc#S17511872	MXD1	chr3:75931970	0.209987	5.73169e-05	chr3:48810527; chr3:69935645; chr10:68547398
	gnl|UG|Ssc#S19545847	CLPP	chr2:73277038	0.209725	5.58371e-05	N/A
	gnl|UG|Ssc#S26719749	AMDHD1	chr5:91754694	0.209465	5.18096e-05	chr5:91758854
	gnl|UG|Ssc#S35169193	PCBD1	chr14:79653068	0.206892	6.79222e-05	N/A
	gnl|UG|Ssc#S29966082	ESD	chr11:20996958	0.205872	7.57986e-05	chr11:20989421
	gnl|UG|Ssc#S40438388	MDFIC	chr18:33264092	0.205675	8.51005e-05	N/A
	gnl|UG|Ssc#S46879535	DECR1	chr4: 51207727	0.204062	9.57022e-05	chr4:51407978
	gnl|UG|Ssc#S35168527	BPHL	chr7:1947231	0.202655	9.55721e-05	chr7:48748
	gnl|UG|Ssc#S40178068	SIK3	chr9:49296590	0.20258	0.000107519	chr9:48860848
	gnl|UG|Ssc#S46877158	MXI1	chr14: 131571009	0.202298	0.000118525	chr1:188872347; chr12:36762251; chr14:125906500
	gnl|UG|Ssc#S35170350	C1orf85	chr4:102459017	0.202085	0.000107198	N/A
	gnl|UG|Ssc#S19540879	SOCS2	chr5:93715733	0.201643	0.000120914	N/A
	gnl|UG|Ssc#S40252966	PRDM10	chr9:62824998	0.199984	0.000155567	N/A
	DCI01_0034_H09	GPR1	chr15:121018504	0.199782	0.000144678	N/A
	gnl|UG|Ssc#S35169161	C10orf125	chr14:153788728	0.199726	0.000112582	N/A
	gnl|UG|Ssc#S14813249	MGAM	chr18:8139706	0.198264	0.000136371	chr1:201283808; chr18: 8862233
	gnl|UG|Ssc#S40324708	CAPN3	chr1:143913412	0.19824	0.000142059	chr1:142319049
	gnl|UG|Ssc#S46877954	TCP11	chr7:35818698	0.1972	0.000175723	chr7:22488950
	ADR01_0010_C12	TMEM139	chr18:7214184	0.196604	0.000165221	N/A
	gnl|UG|Ssc#S20116784	ITIH2	chr10:69751947	0.196459	0.000206142	N/A
	gnl|UG|Ssc#S23760955	N/A	chr6:108080828	0.19617	0.000206707	N/A
	OVR01_0020_E01	OVGP1	chr 4:119112250	0.196047	0.000148406	chr1:32130514; chr2:141347149; chr3:34989088; chr4:121694096; chr6:23500407; chr8:4952997; chr9:43386414; chr10:72575427; chr11:67750783; chr13:161055768; chr14:147544852; chr15:127369115; chr16:82812184
	gnl|UG|Ssc#S35169173	SEC14L3	chr14:50502366	0.195789	0.000166955	chr16:53621503
	gnl|UG|Ssc#S38794848	FASN	chr12:1032608	0.195745	0.000173055	N/A
	gnl|UG|Ssc#S35169159	METTL7A	N/A	0.195011	0.000340301	N/A
	gnl|UG|Ssc#S35174290	CYP7A1	chr4: 81157610	0.194731	0.000220762	N/A
	gnl|UG|Ssc#S40232606	KLKB1	chr15:53912808	0.194471	0.00024683	N/A
	gnl|UG|Ssc#S39938005	N/A	chrX:118319728	0.193982	0.000209892	chr8:89778527
	gnl|UG|Ssc#S18551801	N/A	chr10:71542230	0.193434	0.000163081	N/A
	LVRM1_0062_D02	HHIP	chr8:88941095	0.193427	0.000225824	N/A
	gnl|UG|Ssc#S18355303	CYP4X1	N/A	0.193247	0.000237343	chr5:87736934
	gnl|UG|Ssc#S18353778	N/A	N/A	0.192709	0.000253342	N/A
	gnl|UG|Ssc#S18387933	ALDOB	chr1:271732702	0.192178	0.000287193	N/A
	gnl|UG|Ssc#S40574466	N/A	chr8:39503951	0.192163	0.000294839	chr8:42094606; chr14:81437029
	gnl|UG|Ssc#S46876833	ANK3	chr14:68679997	0.191861	0.000210435	N/A
	gnl|UG|Ssc#S39933174	RHBDL1	chr3:41379988	0.191754	0.000239209	N/A
	DCI01_0109_E10	HSD11B1	chr9:146503044	0.191406	0.00023981	N/A
	gnl|UG|Ssc#S40177823	N/A	chr14:144193416	0.191242	0.000225965	N/A
	gnl|UG|Ssc#S39983831	GPR176	chr1:146670893	0.191087	0.00025826	chr1:206300827
	gnl|UG|Ssc#S35168468	AGMAT	chr6:69199978	0.19105	0.000211073	N/A
	gnl|UG|Ssc#S40390850	N/A	chr7: 58599151	0.189814	0.000266814	chr5:11125650; chr7:54643353
	gnl|UG|Ssc#S18383126	N/A	chr6:92536515	0.189313	0.000270098	chr13:3433598; chr14:3714644
	gnl|UG|Ssc#S22415866	RENBP	chrX:142235307	0.188701	0.000301755	N/A
	gnl|UG|Ssc#S40226793	PVRL3	chr13:158622547	0.188677	0.000337298	N/A
	gnl|UG|Ssc#S35173492	MLL5	chr9:115666959	0.188523	0.000308931	chr1:308971674; chr6:42436776
	gnl|UG|Ssc#S35172997	PRKAG2	chr18:6013959	0.188355	0.000305502	N/A
	gnl|UG|Ssc#S46876157	FGFR1	chr15:55216113	0.187647	0.000333972	N/A
	gnl|UG|Ssc#S31115313	N/A	chr3:44044535	0.186902	0.000229265	N/A
	OVRM1_0122_H09	NSMAF	chr4:81043787	0.18681	0.000299314	chr4:21132818
	OVR01_0017_H07	CYLD	chr6:30402004	0.186505	0.000372869	N/A
	gnl|UG|Ssc#S35171095	HPGDS	chr8:134662186	0.186478	0.000354633	chr5:3753616
	gnl|UG|Ssc#S50191203	N/A	N/A	0.186273	0.000302643	N/A
	gnl|UG|Ssc#S34532600	HS3ST6	chr1: 90018333	0.186203	0.000384455	N/A
	gnl|UG|Ssc#S16516889	N/A	chr14:13007444	0.185947	0.000349094	chr14:9374850
	gnl|UG|Ssc#S23696008	N/A	chr2:153520185	0.1858	0.000330697	chr2:154086583
	gnl|UG|Ssc#S39887580	ZCCHC11	chr12:40196704	0.185308	0.000299856	N/A
	gnl|UG|Ssc#S16512053	N/A	chr6:77112205	0.185153	0.000443097	N/A
	gnl|UG|Ssc#S35169540	FADS6	chr12:6344095	0.185125	0.000409993	chr12:5291818
	gnl|UG|Ssc#S34530163	RELL1	chr8:30533580	0.184919	0.000377558	N/A
	gnl|UG|Ssc#S6024248	VEZT	chr5:92233921	0.184497	0.000420974	N/A
	gnl|UG|Ssc#S34512723	N/A	chr4:59239091	0.184219	0.000440308	N/A
	gnl|UG|Ssc#S18547098	GCKR	chr3:118796192	0.184112	0.000442457	N/A
	AMP01_0014_F07	CYTB	mitochondrial	0.183757	0.000482259	N/A
	gnl|UG|Ssc#S46878855	SRSF5	chr7:99671270	0.183397	0.000459964	N/A
	gnl|UG|Ssc#S39973804	N/A	N/A	0.183197	0.000440756	N/A
	gnl|UG|Ssc#S40082955	N/A	chr14:127830229	0.182797	0.000450435	N/A
	gnl|UG|Ssc#S35167170	N/A	N/A	0.182265	0.000447611	N/A
	gnl|UG|Ssc#S23771584	N/A	N/A	0.181509	0.000424772	N/A
	gnl|UG|Ssc#S40551614	N/A	chrX:102068050	0.181122	0.000439265	N/A
	gnl|UG|Ssc#S18358940	ACSM3	chr3:26036745	0.180974	0.000459344	N/A
	gnl|UG|Ssc#S35169800	TSPAN31	N/A	-0.181482	0.000469214	N/A
	MLTL1_0049_C10	EIF3C	chr2: 110938487	-0.181483	0.000494279	N/A
	gnl|UG|Ssc#S34528762	DAB2(C9)	chr16:25750158	-0.181588	0.000489353	N/A
	gnl|UG|Ssc#S35170082	ELK1	chrX: 47303945	-0.182061	0.000437371	N/A
	gnl|UG|Ssc#S23213120	NSDHL	chrX:141376844	-0.182375	0.00047845	N/A
	gnl|UG|Ssc#S18353993	RBM15	chr4:120175183	-0.182785	0.000485254	N/A
	gnl|UG|Ssc#S26733295	N/A	chr3:42434555	-0.182838	0.000401412	N/A
	gnl|UG|Ssc#S23700670	ALDH16A1	chr6:47291564	-0.182996	0.00049569	chr6:32835598
	gnl|UG|Ssc#S19541648	ZNF354A	chr2:81270761	-0.183286	0.000417359	N/A
	gnl|UG|Ssc#S16762471	SPTLC2	chr7:106734115	-0.183464	0.000481682	chr7:107571343
	gnl|UG|Ssc#S26727308	N/A	N/A	-0.183657	0.000455694	N/A
	OVR01_0072_B08	FKBP10	chr12:21195579	-0.183901	0.000474533	N/A
	LVR01_0009_F01	LGALS9	chr12:46002207	-0.183905	0.000454831	N/A
	gnl|UG|Ssc#S46877982	WDR46	chr7:34157088	-0.184168	0.000467995	N/A
	gnl|UG|Ssc#S46877217	MGEA5	chr14:122674554	-0.184173	0.000477067	N/A
	gnl|UG|Ssc#S35172223	SPCS3	chr15:44496160	-0.184217	0.00047177	chr6:34371177; chr15:44059586
	gnl|UG|Ssc#S26725269	LRRFIP2	chr13:23693695	-0.184629	0.000438172	N/A
	gnl|UG|Ssc#S18547542	TEX261	chr3:74996593	-0.184733	0.0004374	N/A
	gnl|UG|Ssc#S23212882	MEAF1	N/A	-0.184811	0.000407348	N/A
	gnl|UG|Ssc#S35172473	N/A	N/A	-0.184839	0.00038878	N/A
	LVRM1_0027_A02	CRP	chr4:98754381	-0.184895	0.000419302	chr4:98959246; chr14:100212153
	DCI01_0046_E08	CCNL1	chr13:105151027	-0.185296	0.000400504	N/A
	gnl|UG|Ssc#S31100926	chromosome 10 open reading frame 32 ortholog	chr14: 123810920	-0.185489	0.000367732	chr14:85101254
	gnl|UG|Ssc#S26713572	N/A	N/A	-0.185522	0.000408906	N/A
	gnl|UG|Ssc#S23762560	FAR1	chr2:48833822	-0.185565	0.000402295	N/A
	gnl|UG|Ssc#S35167526	FUT8	chr7:95816588	-0.18578	0.000396729	chr7:92504039
	gnl|UG|Ssc#S23212868	PSMA4	chr7:52938856	-0.185881	0.000353004	N/A
	gnl|UG|Ssc#S19547971	PSEN1	chr7:102361758	-0.185922	0.000459823	chr7:100960569
	gnl|UG|Ssc#S46878421	TMEM63B	chr7:44955942	-0.186072	0.000382691	N/A
	TCH01_0045_A07	SLC38A7	chr6: 24315947	-0.186095	0.000329211	chr6:18418186
	gnl|UG|Ssc#S35172624	TUBA8	chr5:72507681	-0.186167	0.000280495	chr5:72500090
	PBL01_0013_D12	CES2	chr6: 27163091	-0.186528	0.000389853	N/A
	TCH01_0014_F09	AARS	chr6:13370297	-0.186555	0.000373021	N/A
	gnl|UG|Ssc#S21549186	N/A	N/A	-0.186693	0.000316782	N/A
	gnl|UG|Ssc#S23213449	MIS12	N/A	-0.186763	0.000376028	N/A
	gnl|UG|Ssc#S35167487	TGOLN1	chr3: 62299091	-0.18703	0.000301986	chr3:48810527; chr3:60998171; chr10:54839
	MLN01_0070_E10	TP53BP1	chr1:142827612	-0.187134	0.000391664	N/A
	gnl|UG|Ssc#S46877207	GBF1	chr14:123099451	-0.187207	0.000376603	N/A
	gnl|UG|Ssc#S35166889	DBNDD2	chr17:53284747	-0.187483	0.000340783	chr17:48726613
	gnl|UG|Ssc#S35169591	ARPC4	chr13: 73145641	-0.187894	0.000334198	N/A
	gnl|UG|Ssc#S35169158	SUCNR1	chr13:100173923	-0.187961	0.000326473	chr1:218781787; chr13:99932562
	gnl|UG|Ssc#S23756822	KIAA0182	chr6:3557381	-0.187987	0.000297811	N/A
	gnl|UG|Ssc#S46880353	HBS1L	chr1:32463092	-0.188027	0.000289971	N/A
	gnl|UG|Ssc#S35165726	AGPAT3	N/A	-0.188589	0.000281339	chr13:217743121
	gnl|UG|Ssc#S35723183	CALD1	chr18: 15075829	-0.188662	0.000308777	N/A
	gnl|UG|Ssc#S46880179	TMED5	chr4:135564577	-0.188909	0.000281639	N/A
	gnl|UG|Ssc#S50179111	C12orf57	chr5:66217960	-0.189174	0.000294192	N/A
	gnl|UG|Ssc#S46876623	CORO1C	chr14:44605915	-0.189397	0.000283482	N/A
	gnl|UG|Ssc#S35164290	N/A	chr15:144943052	-0.189568	0.0002595	N/A
	gnl|UG|Ssc#S35168955	SURF4	N/A	-0.189661	0.000278719	chr1:201283808
	gnl|UG|Ssc#S23213027	MRPL19	chr3:71097019	-0.18988	0.000232631	N/A
	gnl|UG|Ssc#S46880196	AGL	chr4:129654723	-0.189925	0.00026001	N/A
	gnl|UG|Ssc#S35168233	AP2B1	chr12:41424419	-0.190002	0.00033031	N/A
	gnl|UG|Ssc#S47626223	CRK	chr12:49779890	-0.190229	0.000236604	N/A
	gnl|UG|Ssc#S40276333	WWC1	N/A	-0.190254	0.000282763	N/A
	OVR01_0014_C02	UQCRQ	chr2:140654980	-0.190304	0.000282932	N/A
	gnl|UG|Ssc#S35167456	HCLS1	chr13:148480013	-0.190369	0.000287229	N/A
	gnl|UG|Ssc#S23771345	N/A	chr3:7099459	-0.190468	0.000279587	N/A
	LNG01_0061_F01	STAT1	chr15: 106890993	-0.190502	0.000294822	N/A
	gnl|UG|Ssc#S18359403	B4GALT6	chr6:108157102	-0.190531	0.000287444	chr6:107747013
	gnl|UG|Ssc#S46875662	VSIG4	chrX:58777716	-0.191655	0.000269605	N/A
	gnl|UG|Ssc#S35171913	ZCCHC8	chr14:31881632	-0.191726	0.000293226	N/A
	PTG01_0092_E04	FAM131C	chr6:69538877	-0.191971	0.000238203	N/A
	gnl|UG|Ssc#S35166507	XBP1	chr14:49015849	-0.191973	0.000240838	N/A
	gnl|UG|Ssc#S26713731	CYTH4	chr5:8072179	-0.19251	0.000202751	chr5:7648782
	gnl|UG|Ssc#S19538787	N/A	N/A	-0.192526	0.000264659	N/A
	gnl|UG|Ssc#S23701423	C16orf13	N/A	-0.192581	0.000265557	chr3:48810527
	gnl|UG|Ssc#S35171181	MAP1LC3B	chr6:2028927	-0.192713	0.000247034	chr16:20676501
	gnl|UG|Ssc#S46876785	ANAPC16	chr14:81089435	-0.192819	0.000221465	N/A
	gnl|UG|Ssc#S19540314	ZNF259	chr9:49250124	-0.192912	0.00021848	chr1:284208765; chr14:150647598
	gnl|UG|Ssc#S46880235	DERL1	chr4:17113233	-0.193054	0.000264189	chr4:17204532
	TCH01_0058_A04	DPCD	chr14:122372475	-0.193177	0.000215776	N/A
	gnl|UG|Ssc#S26710759	MORF4L1	chr7: 53588265	-0.193356	0.000222233	N/A
	gnl|UG|Ssc#S46879094	PAK1IP1	chr7:7756809	-0.193394	0.000220832	chr7:8438208
	gnl|UG|Ssc#S35164442	UTP23	chr4:23412024	-0.193505	0.000250817	N/A
	gnl|UG|Ssc#S35168111	CD247	chr4:91170039	-0.193584	0.000225731	chr4:86350386
	gnl|UG|Ssc#S35167289	PDZK1IP1	chr6: 119074056	-0.193739	0.000216036	chr1:310692337; chr6:110405390; chr8:100547723
	gnl|UG|Ssc#S40087603	N/A	chr10:33040491	-0.193755	0.000188425	N/A
	gnl|UG|Ssc#S35167529	GLRX	chr2: 106310501	-0.193798	0.00021519	chr2:104769435
	gnl|UG|Ssc#S23213578	TMED7	chr2:124691788	-0.193984	0.000252981	N/A
	gnl|UG|Ssc#S35169663	NCALD	chr4: 38169087	-0.194383	0.000220646	chr1:7169568
	MLN01_0042_F01	PQLC1	chr1:310241056	-0.194447	0.000264948	chr1:310131835; chr6:119255061; chr13:192149198
	DCI01_0116_G08	CYB5R4	chr1:59473051	-0.194456	0.000214057	N/A
	gnl|UG|Ssc#S35167773	GOPC	chr1:49584183	-0.194579	0.000173119	N/A
	gnl|UG|Ssc#S46879302	PTGES3	chr5:23696035	-0.194601	0.000222081	N/A
	gnl|UG|Ssc#S35164571	PSMG2	chr6:90318591	-0.194716	0.000141548	N/A
	gnl|UG|Ssc#S40499484	N/A	chr5:23070839	-0.195217	0.000215456	N/A
	gnl|UG|Ssc#S18548849	KLHDC10	chr18:19625924	-0.195363	0.000180583	N/A
	gnl|UG|Ssc#S46876986	TIMM23	chr14:98523419	-0.195517	0.00017848	N/A
	gnl|UG|Ssc#S23774453	N/A	N/A	-0.195958	0.000182931	N/A
	gnl|UG|Ssc#S39886915	CNOT2	chr5: 37132108	-0.196293	0.00017338	N/A
	gnl|UG|Ssc#S35174271	CLEC2B	chr5:64828395	-0.1964	0.000183898	N/A
	LNG01_0046_E09	GTF2H5	chr1:10901936	-0.196427	0.000162066	N/A
	gnl|UG|Ssc#S35165878	TAF9	chr3:140434534	-0.196701	0.000157406	N/A
	gnl|UG|Ssc#S18377399	SGMS1	chr14:107987113	-0.196783	0.000156601	chr3:56005947
	gnl|UG|Ssc#S35168477	DHRS11	chr12:39732528	-0.196783	0.000165656	N/A
	gnl|UG|Ssc#S23213159	UBE2S	chr3: 114665821	-0.196947	0.000201426	N/A
	gnl|UG|Ssc#S40040175	ladinin-1-like	chr10:28176634	-0.196976	0.000164351	N/A
	gnl|UG|Ssc#S46877917	FGD2	chr7:37551888	-0.197032	0.000172102	N/A
	gnl|UG|Ssc#S46875656	GDPD2	chrX:63644506	-0.197161	0.000139755	chr12:47292193; chrx:42381862
	LVRM1_0133_B09	MON1A	chr13:35618417	-0.197484	0.000136671	N/A
	gnl|UG|Ssc#S16765530	COX6B1	chr6:40559001	-0.197557	0.000216685	N/A
	gnl|UG|Ssc#S35168215	C1QBP	N/A	-0.197663	0.000141366	N/A
	MLN01_0003_D05	HN1	chr12:6101883	-0.198538	0.000146979	N/A
	DCI01_0007_B05	ABCE1	chr8:88623627	-0.198631	0.000146608	N/A
	SPL01_0093_B07	METTL9	chr3: 24121094	-0.198966	0.000136934	chr3:36090287
	gnl|UG|Ssc#S18359926	AGFG1	chr15:142744029	-0.199766	0.000140302	N/A
	gnl|UG|Ssc#S35164373	EXOSC5	chr6:45273399	-0.199808	0.000159161	N/A
	gnl|UG|Ssc#S46878193	HMGN4	chr7:22161368	-0.19991	0.00012728	chr7:16331993
	gnl|UG|Ssc#S48368244	APEX1	chr7:83481784	-0.200024	0.000165027	N/A
	OVRM1_0118_G03	CDH7	chr1: 173581771	-0.200341	0.000142728	N/A
	OVRM1_0035_B08	SLC4A1AP	chr3:118497521	-0.20039	0.000122947	N/A
	gnl|UG|Ssc#S32800708	ATP5O	chr13: 207336292	-0.200791	0.000135813	N/A
	gnl|UG|Ssc#S35170910	SLC2A8	chr1:301835734	-0.200821	0.000125081	chr1:302086585; chr2:8599190
	gnl|UG|Ssc#S40153466	N/A	N/A	-0.201056	0.000106096	N/A
	gnl|UG|Ssc#S23694356	N/A	chr2:8435094	-0.201097	0.000139923	N/A
	gnl|UG|Ssc#S35167015	LMAN2L	chr3:59488592	-0.201192	0.000110918	N/A
	gnl|UG|Ssc#S46880735	CDH7	chr1:173581774	-0.201453	0.000113346	N/A
	gnl|UG|Ssc#S35172432	TBC1D1	chr8:30863719	-0.201728	0.000130828	N/A
	ADR01_0069_G02	UBAP2L	chr4:104436742	-0.201866	9.66658e-05	N/A
	OVRM1_0027_F11	TMX2	chr2:12874101	-0.202041	0.000102436	N/A
	gnl|UG|Ssc#S35166234	PAICS	chr8:57849060	-0.20223	0.000117439	N/A
	gnl|UG|Ssc#S35168326	RAD51L3	chr12:41565331	-0.202254	0.000119122	N/A
	gnl|UG|Ssc#S35174283	RIOK2	chr2:107655854	-0.202296	8.76115e-05	N/A
	gnl|UG|Ssc#S46876463	UFD1L	chr14:54750309	-0.202377	0.000109794	N/A
	gnl|UG|Ssc#S40417362	CANX	chr2: 80445609	-0.2031	0.00010948	N/A
	LVR01_0034_C08	N/A	chr17:69462503	-0.203954	9.34938e-05	N/A
	gnl|UG|Ssc#S35169554	RPS6KA1	chr6:77443087	-0.204109	0.000101114	N/A
	PTG01_0049_B12	RAP1GAP	chr12: 50836030	-0.204403	9.29245e-05	N/A
	gnl|UG|Ssc#S50157043	TOP3B	chr14:53959394	-0.204696	9.32116e-05	N/A
	gnl|UG|Ssc#S18356022	FKBP1B	chr3:121899347	-0.204882	0.000107657	N/A
	gnl|UG|Ssc#S6047038	N/A	chr2:66271366	-0.205138	7.84822e-05	N/A
	gnl|UG|Ssc#S35170534	PLEKHA8	chr18:47264239	-0.20545	8.87964e-05	N/A
	gnl|UG|Ssc#S18381035	PDGFC	chr8:47676717	-0.205687	8.12871e-05	N/A
	gnl|UG|Ssc#S19547916	N/A	chrX:28877520	-0.205735	7.93041e-05	chrx:12850075
	gnl|UG|Ssc#S23695595	N/A	chr5:79931200	-0.205773	8.66521e-05	N/A
	gnl|UG|Ssc#S35165180	C1orf144	chr6:69774344	-0.205891	8.86175e-05	N/A
	gnl|UG|Ssc#S23762568	LYAR	chr8:5780896	-0.206065	7.00568e-05	N/A
	gnl|UG|Ssc#S34535468	MGAT1	chr2:159750822	-0.206269	9.0417e-05	N/A
	gnl|UG|Ssc#S35171265	UQCRFS1	chr6:34525945	-0.206273	8.37974e-05	N/A
	gnl|UG|Ssc#S18335644	COX5A	chr7:63312038	-0.206759	6.05937e-05	N/A
	gnl|UG|Ssc#S35173524	N/A	chr6:875877	-0.206813	7.90855e-05	N/A
	gnl|UG|Ssc#S35171372	MORF4L2	chrX:98353580	-0.206878	8.09303e-05	N/A
	gnl|UG|Ssc#S23765088	SEC62	chr13: 117326011	-0.207216	7.81068e-05	N/A
	gnl|UG|Ssc#S23212494	UBA5	chr13:81403623	-0.207268	6.98762e-05	chr13:81461269
	gnl|UG|Ssc#S46876678	RBM19	chr14:40541967	-0.207386	8.22503e-05	N/A
	gnl|UG|Ssc#S35166836	SRSF3	chr7:37191603	-0.20741	7.25069e-05	N/A
	gnl|UG|Ssc#S26718283	N/A	chr5:83120360	-0.207431	7.97555e-05	N/A
	gnl|UG|Ssc#S35165601	UBQLN1	chr10:35363369	-0.207484	7.40519e-05	N/A
	gnl|UG|Ssc#S46877642	DNAJB11	chr13:133782462	-0.207954	8.00391e-05	N/A
	gnl|UG|Ssc#S6076296	PPP1R14B	chr2:6932323	-0.208072	8.02987e-05	N/A
	gnl|UG|Ssc#S20944356	TOR3A	chr9:132659978	-0.208341	7.27084e-05	N/A
	gnl|UG|Ssc#S50169825	C1orf123	chr6:146666573	-0.209869	6.47123e-05	N/A
	gnl|UG|Ssc#S35165403	TMEM50A	N/A	-0.209916	6.24072e-05	N/A
	LVRM1_0156_C04	NNMT	chr9:46628625	-0.210191	5.86805e-05	N/A
	gnl|UG|Ssc#S23212901	CBX5	chr5:20328892	-0.210318	5.31948e-05	N/A
	gnl|UG|Ssc#S18379057	HIF1AN	chr14:121307166	-0.210816	5.64431e-05	N/A
	gnl|UG|Ssc#S46880040	ROBLD3	chr4:102718518	-0.210846	5.30968e-05	N/A
	OVRM1_0022_E10	C11orf48	chr2:8430001	-0.211023	7.65965e-05	N/A
	gnl|UG|Ssc#S46877139	NHLRC2	chr14:135285324	-0.211034	5.86979e-05	N/A
	gnl|UG|Ssc#S23690218	C5orf44	chr16:47533876	-0.211228	5.86258e-05	N/A
	gnl|UG|Ssc#S23758884	KPNA4	chr13:108542074	-0.21131	5.24598e-05	N/A
	gnl|UG|Ssc#S35174065	ALG3	chr13:131587926	-0.211441	4.68029e-05	N/A
	gnl|UG|Ssc#S35164467	RPL3	chr5:6216958	-0.211532	5.47558e-05	N/A
	gnl|UG|Ssc#S35336616	SCARA3	chr14:12580606	-0.211908	3.95836e-05	chr1:301969614; chr2:145694662; chr3:21071325; chr4:65331655; chr7:53455645; chr10:16855449; chr13:175417417; chr16:39347752; chrx:44901083
	gnl|UG|Ssc#S35168012	GPATCH3	chr6:77788849	-0.212251	4.77943e-05	N/A
	gnl|UG|Ssc#S46877272	TM9SF3	chr14:117670576	-0.212981	4.68708e-05	N/A
	OVR01_0042_C03	VAPA	N/A	-0.213228	4.73779e-05	N/A
	gnl|UG|Ssc#S35171667	ISOC2	chr6:54537658	-0.21347	4.38889e-05	N/A
	gnl|UG|Ssc#S35172743	HECW2	chr15:111108066	-0.213794	4.75923e-05	N/A
	gnl|UG|Ssc#S23691172	PTPN2	chr6:90263330	-0.214016	4.64415e-05	N/A
	gnl|UG|Ssc#S23758839	AVEN	N/A	-0.21407	4.56794e-05	N/A
	gnl|UG|Ssc#S35164480	HNRNPA2B1	chr4:137378855	-0.214326	4.19723e-05	N/A
	gnl|UG|Ssc#S23213233	COPS7A	chr5:66412216	-0.21497	3.83849e-05	N/A
	gnl|UG|Ssc#S35167175	IFT20	chr12:46529077	-0.215627	3.56995e-05	N/A
	AMP01_0093_A06	VPS45	chr4:108285030	-0.215972	3.76031e-05	N/A
	gnl|UG|Ssc#S35169131	RABAC1	chr6:45951837	-0.216279	3.51175e-05	N/A
	gnl|UG|Ssc#S46878370	IDH3A	chr7:53330633	-0.216825	4.38568e-05	N/A
	gnl|UG|Ssc#S23212980	NOP58	chr15:117351139	-0.217571	2.47358e-05	N/A
	gnl|UG|Ssc#S23213193	SSR1	chr7:4675472	-0.217824	3.07527e-05	N/A
	gnl|UG|Ssc#S46880060	MRPL24	chr4:101924681	-0.218347	2.12083e-05	N/A
	gnl|UG|Ssc#S19549887	TMEM220	chr12:58073002	-0.218601	2.62266e-05	N/A
	gnl|UG|Ssc#S46876749	EIF2B1	chr14:31047823	-0.218953	3.06875e-05	chr1:136455430; chr14:36843861
	gnl|UG|Ssc#S46879273	SLC38A1	chr5:79982855	-0.218963	3.17774e-05	N/A
	gnl|UG|Ssc#S35165046	trifunctional purine biosynthetic protein adenosine-3-like	chr13:206942603	-0.219486	2.45019e-05	chr1:143087067
	MLN01_0070_C03	TBRG1	chr9:57383265	-0.219772	2.78603e-05	N/A
	LVR01_0054_E09	PID1	chr15:144372964	-0.220047	2.44271e-05	N/A
	gnl|UG|Ssc#S18547312	SH3BP5L	chr2:55236131	-0.220407	2.60208e-05	N/A
	gnl|UG|Ssc#S35173879	FAHD1	chr14: 132472885	-0.220468	2.12381e-05	N/A
	gnl|UG|Ssc#S46877471	SEC61A1	chr13:79759763	-0.220556	2.33815e-05	N/A
	gnl|UG|Ssc#S35172056	C22orf28	chr5:12366230	-0.220752	2.29126e-05	N/A
	MLN01_0097_H07	ICT1	chr12: 6245657	-0.220847	2.64624e-05	N/A
	gnl|UG|Ssc#S39985812	SRBD1	chr3: 101068394	-0.221016	2.8834e-05	N/A
	OVRM1_0184_H03	NFX1	chr10:37457621	-0.22122	2.15668e-05	chr2:160085066; chr10:35834242; chr10:15801639
	DCI01_0100_A05	GMPPB	chr13:35432284	-0.221444	2.17422e-05	N/A
	gnl|UG|Ssc#S40341038	H6PD	N/A	-0.221567	2.33687e-05	chr6:16323291; chr10:20744280
	gnl|UG|Ssc#S20959604	C2CD4A	chr1:121350243	-0.221805	2.46165e-05	chr1:173010521
	gnl|UG|Ssc#S18554789	SLC27A4	chr1:302778151	-0.223308	1.98529e-05	chr1:302716687
	gnl|UG|Ssc#S35173223	C18orf55	chr1:166048578	-0.22349	2.20794e-05	N/A
	gnl|UG|Ssc#S35173082	GPD1L	chr13:20666605	-0.223532	2.68447e-05	chr1:212800385; chr13:20004436
	gnl|UG|Ssc#S35165259	ATF4	chr5:6044605	-0.223533	2.80105e-05	chr5:6557766
	gnl|UG|Ssc#S14911624	EIF2AK2	chr3:109637578	-0.224089	1.56058e-05	N/A
	gnl|UG|Ssc#S19541978	SERP2	chr11:23046902	-0.224809	1.62355e-05	N/A
	gnl|UG|Ssc#S35165014	CCDC86	chr2:10480103	-0.225159	1.49971e-05	N/A
	gnl|UG|Ssc#S23213342	DERL2	N/A	-0.225166	1.67798e-05	N/A
	gnl|UG|Ssc#S35173306	PTN	chr18:12892551	-0.225242	2.58126e-05	chr7:14500323
	gnl|UG|Ssc#S18261002	TRMT112	chr2:6869603	-0.225371	1.65175e-05	N/A
	gnl|UG|Ssc#S46878066	ABCF1	chr7:26795928	-0.225718	1.58866e-05	N/A
	THY01_0113_F05	HNRNPR	N/A	-0.225811	1.74111e-05	N/A
	gnl|UG|Ssc#S46880482	GNGT1	chr1:72414263	-0.226029	1.49082e-05	chr1:33804712
	gnl|UG|Ssc#S19545480	YIPF6	chrX:61555730	-0.226599	1.56937e-05	N/A
	gnl|UG|Ssc#S46876804	PPA1	chr14:79128705	-0.226958	1.39559e-05	N/A
	gnl|UG|Ssc#S35172032	RAB1A	chr3:80675215	-0.227677	1.50852e-05	chr17:5485691
	gnl|UG|Ssc#S21656162	CFL1	chr5:108064190	-0.228072	1.18068e-05	N/A
	gnl|UG|Ssc#S18378157	SELM	chr14:51017039	-0.229211	1.34347e-05	N/A
	gnl|UG|Ssc#S46876787	DNAJB12	chr14:81239543	-0.229285	9.7995e-06	N/A
	gnl|UG|Ssc#S17526441	PUS7	chr9: 116095920	-0.229355	1.05662e-05	chr9:115154983
	gnl|UG|Ssc#S35164347	PRPS1	chrX:102515198	-0.229402	1.09605e-05	N/A
	gnl|UG|Ssc#S20116342	PAFAH1B1	chr12:50415347	-0.230723	9.5566e-06	N/A
	gnl|UG|Ssc#S35164463	PSMA3	chr1:208247143	-0.230853	1.26593e-05	N/A
	PTG01_0066_F04	RANGAP1	chr5: 4545660	-0.230862	1.05393e-05	N/A
	MLTL1_0029_H10	NME1	chr12:27484307	-0.231086	8.54017e-06	chr12:34974034
	gnl|UG|Ssc#S35167478	IFNGR1	chr1:30388767	-0.231404	8.92807e-06	chr1:30124413
	gnl|UG|Ssc#S35169504	TUBB	chr7:26969702	-0.232612	7.57751e-06	N/A
	gnl|UG|Ssc#S35169068	CCDC25	chr14:12673606	-0.232886	8.017e-06	N/A
	gnl|UG|Ssc#S17499681	NDUFA1	chrX:113392275	-0.233867	8.09153e-06	N/A
	gnl|UG|Ssc#S35173710	TAF12	chr6: 79432410	-0.23387	7.17738e-06	N/A
	gnl|UG|Ssc#S18384933	DAPK1	chr10: 31963589	-0.234914	8.02559e-06	N/A
	gnl|UG|Ssc#S46877532	GNL3	chr13:38020617	-0.235458	6.92126e-06	N/A
	gnl|UG|Ssc#S29715533	MADCAM1	N/A	-0.235542	4.92321e-06	N/A
	gnl|UG|Ssc#S35170395	CDS2	chr17:15141838	-0.235722	6.62283e-06	N/A
	gnl|UG|Ssc#S39987079	N/A	chr15:145452143	-0.237288	5.22444e-06	N/A
	gnl|UG|Ssc#S46877243	ABCC2	chr14:120400942	-0.238342	3.65533e-06	chr14:124432317
	gnl|UG|Ssc#S31118645	N/A	chr7:81693891	-0.2384	5.86016e-06	N/A
	gnl|UG|Ssc#S16175995	APTX	chr10: 37724516	-0.238798	6.34814e-06	N/A
	MLN01_0066_A10	FCGR3B	N/A	-0.239034	3.93457e-06	N/A
	PBL01_0070_D06	GALNT10	chr16:74634869	-0.239738	4.36687e-06	N/A
	gnl|UG|Ssc#S35167678	GAR1	chr8:120496985	-0.23984	4.05837e-06	N/A
	gnl|UG|Ssc#S46880389	SYNCRIP	chr1:60999017	-0.240182	3.99543e-06	N/A
	gnl|UG|Ssc#S46876139	PRPF40A	chr15:67085292	-0.240529	3.27868e-06	N/A
	gnl|UG|Ssc#S19546171	GIGYF2	chr15:147134012	-0.240631	3.5234e-06	N/A
	gnl|UG|Ssc#S46877264	EXOSC1	chr14:118346687	-0.240657	3.96072e-06	N/A
	OVR01_0027_F02	ST3GAL4	chr9:59108928	-0.241036	3.88961e-06	N/A
	gnl|UG|Ssc#S35174265	PSEN1	chr7:102265876	-0.241098	3.57599e-06	N/A
	gnl|UG|Ssc#S46880666	MAPK6	chr1:132830698	-0.242009	3.08214e-06	chr1:137134551
	gnl|UG|Ssc#S35168473	BNIP1	chr16:55453321	-0.24223	3.5953e-06	N/A
	LNG01_0061_E05	LARS	chr2:153868392	-0.242301	3.23218e-06	chr2:153103661
	gnl|UG|Ssc#S40563961	N/A	chr12:54042516	-0.24292	3.09428e-06	N/A
	gnl|UG|Ssc#S46875742	GPC4	chrX:125266099	-0.243115	3.17303e-06	N/A
	gnl|UG|Ssc#S35172249	UBE2N	chr5:93613304	-0.243229	3.31923e-06	N/A
	gnl|UG|Ssc#S49953830	ERLIN1	chr14:120753846	-0.244847	2.67272e-06	N/A
	gnl|UG|Ssc#S40015666	N/A	N/A	-0.24485	2.66671e-06	N/A
	DCI01_0020_A09	RBM8A	chr4:109051144	-0.24539	2.23565e-06	N/A
	gnl|UG|Ssc#S23213507	UFM1	chr11:13846960	-0.246671	2.16183e-06	N/A
	gnl|UG|Ssc#S40464521	N/A	N/A	-0.247231	2.59986e-06	N/A
	gnl|UG|Ssc#S40330478	N/A	chr9:19329828	-0.247558	2.08085e-06	N/A
	gnl|UG|Ssc#S35173228	MRPS11	chr1:212754856	-0.247958	1.58621e-06	N/A
	gnl|UG|Ssc#S23213235	OTUB1	chr2:7212392	-0.248345	1.72821e-06	N/A
	gnl|UG|Ssc#S40427022	SSX2IP	chr6:119537350	-0.248598	1.98693e-06	N/A
	gnl|UG|Ssc#S46879675	SFT2D2	chr4:90408478	-0.248851	2.22591e-06	chr4:90484781
	DCI01_0003_C08	NUCB2	chr2:44888542	-0.250258	2.02942e-06	N/A
	gnl|UG|Ssc#S46880191	ALG14	chr4:134085895	-0.251005	1.31059e-06	chr4:134130715
	gnl|UG|Ssc#S19540774	DNAJC10	chr15:97750060	-0.251317	1.50812e-06	chr1:193538992; chr2:31628822; chr13:45672671
	gnl|UG|Ssc#S46880208	ENY2	chr4:30665323	-0.251345	1.3319e-06	N/A
	gnl|UG|Ssc#S18356219	KHSRP	chr2:73181521	-0.252075	1.26277e-06	N/A
	gnl|UG|Ssc#S35170479	C19orf70	chr2:73816825	-0.252534	1.06619e-06	N/A
	gnl|UG|Ssc#S23692160	SCO1	chr12:58048304	-0.253401	1.04118e-06	N/A
	gnl|UG|Ssc#S35173312	SAR1A	chr14:79027901	-0.253858	8.88652e-07	N/A
	gnl|UG|Ssc#S50169685	N/A	chr7:37642589	-0.256157	8.92891e-07	N/A
	gnl|UG|Ssc#S35169813	N/A	chr7:122953882	-0.257965	6.28939e-07	N/A
	gnl|UG|Ssc#S46877444	XPO7	chr14:6681107	-0.260939	3.84121e-07	N/A
	OVRM1_0019_F08	IMPAD1	chr4:82110551	-0.26132	5.21828e-07	N/A
	gnl|UG|Ssc#S35166757	PSMD7	N/A	-0.262469	3.75727e-07	N/A
	gnl|UG|Ssc#S46876217	FKBP7	chr15:93716549	-0.264422	3.5049e-07	N/A
	DCI01_0050_E08	SAA1	chr2:44078432	-0.26628	4.25625e-07	chr2:45331023
	gnl|UG|Ssc#S35167976	LITAF	chr3:32320793	-0.268124	2.319e-07	N/A
	gnl|UG|Ssc#S35166890	ENSA	chr4: 107776073	-0.268421	2.28578e-07	N/A
	gnl|UG|Ssc#S40422298	N/A	N/A	-0.269307	1.86947e-07	N/A
	gnl|UG|Ssc#S23777157	ABHD5	chr13: 29834219	-0.269372	2.18107e-07	chr1:173010521; chr13:45185760
	gnl|UG|Ssc#S35166365	PDIA4	chr9:120198258	-0.269753	2.5197e-07	N/A
	gnl|UG|Ssc#S40477805	N/A	chr4:82130371	-0.269889	2.1808e-07	N/A
	gnl|UG|Ssc#S35170904	TUBB2C	chr1:314137714	-0.270124	1.91035e-07	N/A
	gnl|UG|Ssc#S24455924	CYCS	chr18:52036068	-0.272857	1.9738e-07	N/A
	gnl|UG|Ssc#S6078393	ITIH4	chr13:38123819	-0.273521	3.32028e-07	chr13:46227400
	gnl|UG|Ssc#S35164836	SERPINA3	chr7:123119567	-0.273804	2.65303e-07	chr1:100080552; chr7:37109781; chr11:20085816; chr16:52371544
	gnl|UG|Ssc#S46878923	SERPINA3	chr7:123119567	-0.274275	1.5914e-07	chr1:197192743; chr2:12524788; chr3:77918476; chr4:138475230; chr5:110354056; chr6:44055053; chr7:123718332; chr8:143695766; chr9:140127128; chr11:14667406; chr12:58297633; chr13:17021754; chr14:12040022; chr15:139556807; chr16:48278014; chr17:66153022; chr18:57936786; chrx:10134168
	gnl|UG|Ssc#S46876711	ANAPC7	chr14:33717924	-0.274474	1.29537e-07	N/A
	gnl|UG|Ssc#S6665509	PPP2R3A	chr13:84516664	-0.274911	1.23148e-07	chr1:124768080; chr3:110774303; chr13:84438052; chr16:53621503
	gnl|UG|Ssc#S18384423	ABHD5	chr13:29882580	-0.275674	9.34733e-08	N/A
	gnl|UG|Ssc#S6091477	HSPA5	chr1:299758506	-0.280225	5.79629e-08	N/A
	gnl|UG|Ssc#S23213532	OLA1	chr15: 89391951	-0.282	5.9571e-08	chr15:86788545
	gnl|UG|Ssc#S46876643	MLEC	chr14:43069467	-0.301158	1.54617e-08	N/A
	gnl|UG|Ssc#S35165430	LCN2	chr1:302600680	-0.301273	6.4802e-09	N/A
	gnl|UG|Ssc#S35173481	SOAT1	chr9:132840470	-0.301828	6.20233e-09	N/A
	TCH01_0050_D06	DDX5	N/A	-0.302268	5.07522e-09	N/A
	gnl|UG|Ssc#S35172795	MOBKL3	chr15:112565015	-0.308114	2.3266e-09	N/A
	gnl|UG|Ssc#S46877484	CRELD1	chr13:73270687	-0.308211	1.916e-09	N/A
	OVRM1_0182_H09	MPHOSPH6	N/A	-0.312447	1.26707e-09	N/A
	gnl|UG|Ssc#S20347646	ITIH4	chr13:38197507	-0.334187	1.50451e-10	chr13:57413018
TG	gnl|UG|Ssc#S23773813	DOCK6	chr1: 200006510	0.281194	6.12596e-08	N/A
	gnl|UG|Ssc#S46876833	ANK3	chr14:68680011	0.274535	9.9853e-08	N/A
	SPL01_0079_F10	HLA-C	chr7:24627366	0.262225	5.37108e-07	chr1:19903791; chr2:145694662; chr3:124832405; chr4:127118343; chr5:41831002; chr6:86940350; chr7:22067580; chr8:146556038; chr9:140017900; chr10:17082514; chr11:7808011; chr12:34089866; chr13:145578358; chr14:3793177; chr15:10038766; chr16:71531492; chr17:55305680cc; chr18:7558931; chrx:7674339
	gnl|UG|Ssc#S23755332	SDC2	chr4: 43121711	0.261346	4.05167e-07	chr1:204799137; chr2:84850085; chr7:3363898; chr14:137190360
	gnl|UG|Ssc#S18548117	C3orf58	chr13:92372514	0.238694	4.66893e-06	chr3:6346136
	gnl|UG|Ssc#S35168410	BHMT2	chr2:89475584	0.235316	4.8983e-06	chr2:89255832
	gnl|UG|Ssc#S18554865	PFKFB3	chr10:70856796	0.232301	5.96469e-06	N/A
	gnl|UG|Ssc#S35172484	GSTT1	chr14:53249861	0.230781	7.7665e-06	N/A
	gnl|UG|Ssc#S35173183	NF1	chr6:135663669	0.225587	1.29261e-05	chr6:136973587; chr13:192149198
	gnl|UG|Ssc#S40551614	N/A	chrX:102068049	0.225256	1.32264e-05	N/A
	gnl|UG|Ssc#S40392173	NOL4	chr6:109982050	0.222857	1.65005e-05	chr1:21041947; chr2:156403135; chr4:113535411; chr7:80380057; chr8:133706531; chr10:9683745; chr13:175417417; chr15:29750492; chr16:75449551
	OVRM1_0128_A11	PALMD	chr4:129991087	0.219429	2.69832e-05	chr4:128678179
	gnl|UG|Ssc#S35168666	IDI1	chr10:75367603	0.219145	2.87282e-05	N/A
	gnl|UG|Ssc#S35165893	DOCK8	chr1:247751939	0.218211	3.3113e-05	N/A
	gnl|UG|Ssc#S38794848	FASN	chr12:1032625	0.215231	3.25519e-05	N/A
	gnl|UG|Ssc#S35165716	GMPR	chr7:12850747	0.212791	4.80573e-05	chr2:43205663; chr3:31574013; chr7:12871039; chr11:20902453; chr13:18190717; chr14:95801540; chr18:47183098
	gnl|UG|Ssc#S23689827	TP63	chr13:136447993	0.212304	4.8177e-05	N/A
	gnl|UG|Ssc#S23758302	N/A	chr2:85991422	0.212056	4.82192e-05	N/A
	gnl|UG|Ssc#S40375620	N/A	N/A	0.20847	5.85564e-05	N/A
	gnl|UG|Ssc#S19545516	SFRS12	chr16:47931924	0.208353	6.39806e-05	N/A
	DCI01_0032_B04	ASF1B	chr2:65338692	0.205309	6.87237e-05	N/A
	gnl|UG|Ssc#S20116679	CHRM1	chr2:8225252	0.204217	9.42078e-05	N/A
	gnl|UG|Ssc#S22276686	N/A	chr13:119038397	0.203079	9.32592e-05	N/A
	LVRM1_0158_C07	ORM1	chr1:286190551	0.200974	0.000143875	N/A
	gnl|UG|Ssc#S40546799	FIGNL1	N/A	0.199126	0.000145695	N/A
	OVRM1_0031_H01	CDC25B	chr17:36254527	0.195699	0.000170043	N/A
	gnl|UG|Ssc#S14888328	TMEM189	chr17: 57826810	0.194321	0.000191383	N/A
	OVR01_0075_H10	PRPSAP2	chr12:62850855	0.194023	0.000203381	chr1:20274653; chr2:145694662; chr3:124832405; chr4:138863262; chr5:102739235; chr6:3122629; chr7:100195980; chr8:143917493; chr9:133392629; chr10:17284035; chr11:6714255; chr12:60604972; chr13:145598524; chr14:143936615; chr15:88559530; chr16:53621503; chr17:20730659; chr18:53821231; chrx:110250748
	gnl|UG|Ssc#S39761776	N/A	chr13: 118532504	0.193486	0.000226749	chr13:123782540
	gnl|UG|Ssc#S40455398	N/A	chr7: 53622056	0.193315	0.00024711	chr6:136714296; chr7:53302953
	LVRM1_0096_D06	PPP1R3B	chr15:63434260	0.193287	0.000207551	N/A
	LVRM1_0017_F05	N/A	chr7:26947438	0.191334	0.000253953	N/A
	gnl|UG|Ssc#S17501352	AK3	chr6: 135582883	0.191069	0.000260963	chr6:136973587; chr13:192149198
	gnl|UG|Ssc#S20116360	TNC	chr1:286813925	0.190462	0.00027016	N/A
	gnl|UG|Ssc#S18384317	ADAM12	chr14:146939337	0.18546	0.000485598	chr14:64026325
	gnl|UG|Ssc#S26715223	ST3GAL6	chr13: 170308614	0.184925	0.000429383	chr13:167416669
	gnl|UG|Ssc#S23696720	AC005307.1	chr6:33285244	0.1847	0.000397577	N/A
	gnl|UG|Ssc#S23694635	PTPRD	chr1: 238795266	0.183033	0.000465219	chr1:229641544; chr3:26501793
	LVR01_0041_A05	THRSP	chr9:13580052	0.183028	0.000476222	N/A
	PTG01_0098_E09	BEGAIN	chr7: 132477060	0.182661	0.000485101	chr7:132107366
	gnl|UG|Ssc#S23756264	YTHDC2	chr2:122658981	0.181869	0.00043626	chr2:124090387
	gnl|UG|Ssc#S35169437	GADD45G	chr14:1421138	-0.182422	0.000464904	chr1:271458450
	gnl|UG|Ssc#S18308815	SMCR7	chr17:12158948	-0.183143	0.000430343	chr17:11309798
	gnl|UG|Ssc#S18384469	EAF1	chr13:2597110	-0.184216	0.000381202	chr3:21330442; chr9:27558776; chr11:14374052; chr13:1646881; chr14:4274705; chr15:53335293
	gnl|UG|Ssc#S18384053	ALMS1	chr3:72491442	-0.184338	0.000455781	N/A
	gnl|UG|Ssc#S35165125	FBXW7	chr8:81083048	-0.184387	0.000395916	N/A
	gnl|UG|Ssc#S35166507	XBP1	chr14: 49015849	-0.184397	0.000398588	N/A
	gnl|UG|Ssc#S46877272	TM9SF3	chr14:117670592	-0.184774	0.000440968	N/A
	gnl|UG|Ssc#S18381985	CEBPB	chr17:58041640	-0.185006	0.000389784	N/A
	DCI01_0069_D02	GOLT1B	chr5:55229432	-0.185363	0.000394903	N/A
	LVR01_0039_D11	PCK1	chr17:65094785	-0.185735	0.000483386	N/A
	gnl|UG|Ssc#S50189080	SRP19	chr2: 121515627	-0.185768	0.000421776	chr2:77558461
	gnl|UG|Ssc#S35168542	RABEP1	chr12: 53661095	-0.187091	0.000354865	N/A
	gnl|UG|Ssc#S46880981	FRMPD1	chr1:266293976	-0.187429	0.000372514	chr1:249446547
	gnl|UG|Ssc#S6073309	GBF1	chr14: 123099424	-0.188197	0.000324648	chr3:88514864
	gnl|UG|Ssc#S35172795	MOBKL3	chr15:112565014	-0.188634	0.000353881	N/A
	gnl|UG|Ssc#S23776610	N/A	chr2:135856118	-0.188651	0.000322234	N/A
	gnl|UG|Ssc#S31123943	N/A	N/A	-0.188783	0.000338991	chr1:281239719; chr2:153716489; chr4:47368564
	gnl|UG|Ssc#S20959604	C2CD4A	chr1:121350259	-0.18965	0.000317902	chr1:173010521
	THY01_0045_D10	GPATCH4	chr4: 102292228	-0.190023	0.000281012	N/A
	gnl|UG|Ssc#S20944356	TOR3A	chr9:132659977	-0.19004	0.000256353	N/A
	gnl|UG|Ssc#S23699968	PEMT	chr12:63205494	-0.190075	0.000326569	N/A
	gnl|UG|Ssc#S50169064	MRPL34	N/A	-0.190089	0.00026345	N/A
	PBL01_0043_A11	SNX27	chr4:106669124	-0.191108	0.000272563	N/A
	gnl|UG|Ssc#S35167010	TTC38	chr5:520894	-0.191289	0.000252988	chr1:163648076; chr5:111137068
	gnl|UG|Ssc#S46876423	CLCN3	chr14:21421543	-0.191813	0.000244842	chr14:26422214
	PBL01_0101_C12	CCRN4L	chr8: 93480431	-0.192195	0.000235701	N/A
	gnl|UG|Ssc#S35166205	FKBP4	chr5:69607932	-0.193154	0.00022682	N/A
	gnl|UG|Ssc#S19544222	SLC5A6	chr3:118929160	-0.194244	0.000205874	chr3:119006428; chr7:100195980
	THY01_0006_E07	RUVBL1	chr13:79877799	-0.194325	0.0002137	N/A
	gnl|UG|Ssc#S46875926	BLCAP	chr17:46041702	-0.194343	0.000210657	chr17:40728264
	gnl|UG|Ssc#S14273478	PGLYRP2	chr2:61572225	-0.194886	0.000200184	N/A
	gnl|UG|Ssc#S6667456	N/A	chr2: 75242543	-0.195577	0.000175065	chr2:76351110
	gnl|UG|Ssc#S23213181	HSPBP1	chr6:54381611	-0.195691	0.000192143	N/A
	gnl|UG|Ssc#S40233369	GGNBP2	chr12:39697035	-0.196579	0.000152968	N/A
	ADR01_0034_F12	N/A	N/A	-0.196619	0.000179776	N/A
	gnl|UG|Ssc#S35172032	RAB1A	chr3:80675215	-0.197058	0.000177785	chr17:5485691
	gnl|UG|Ssc#S35169976	DHRS4	chr7:80525735	-0.197125	0.000137146	N/A
	gnl|UG|Ssc#S35168477	DHRS11	chr12:39732527	-0.197848	0.000179641	N/A
	gnl|UG|Ssc#S40557952	TBCEL	chr9: 53350453	-0.198604	0.000120417	chr9:54704039
	SMG01_0072_H09	ABCD3	chr4:134572255	-0.198605	0.000171428	N/A
	gnl|UG|Ssc#S35173082	GPD1L	chr13:20666621	-0.200467	0.000144772	chr1:212800385; chr13:20004436
	gnl|UG|Ssc#S35336616	SCARA3	chr14:12580604	-0.20298	0.000106412	chr1:301969614; chr2:145694662; chr3:21071325; chr4:65331655; chr7:53455645; chr10:16855449; chr13:175417417; chr16:39347752; chrx:44901083
	PCT01_0033_C10	NSUN2	chr16:81720207	-0.203714	9.6541e-05	N/A
	ITT01_0087_D04	CPT1A	chr2:2815220	-0.204035	8.43534e-05	N/A
	gnl|UG|Ssc#S35165327	SMYD4	chr12:49862510	-0.204622	8.94849e-05	chr4:110496406
	gnl|UG|Ssc#S39989284	N/A	N/A	-0.208615	6.14892e-05	N/A
	gnl|UG|Ssc#S6073341	LAMB3	chr9: 146614398	-0.20938	4.17238e-05	chr9:145701788
	gnl|UG|Ssc#S35165726	AGPAT3	chr1: 8340788	-0.210643	5.63306e-05	chr13:217743121
	LVRM1_0135_C07	BET1	chr9:80833869	-0.214692	3.53892e-05	chr9:62097098
	gnl|UG|Ssc#S26726666	N/A	N/A	-0.215845	3.2654e-05	N/A
	gnl|UG|Ssc#S35174266	TRMT12	chr4:15556294	-0.216424	3.35833e-05	chr1:168692866; chr2:6201646; chr3:101264650; chr4:14768362; chr5:94054649; chr6:152539924; chr7:1150480; chr8:146556038; chr9:84832035; chr13:145578358; chr14:8974085; chr17:66096007; chr18:2827030
	gnl|UG|Ssc#S17509876	B4GALT7	chr2:81934751	-0.218716	2.837e-05	chr2:81635308; ch17:5485691
	gnl|UG|Ssc#S35165969	CMPK1	chr6:151748247	-0.218902	2.67985e-05	N/A
	gnl|UG|Ssc#S35165673	KLHL3	chr2:145464514	-0.219899	2.43479e-05	chr2:148345545
	gnl|UG|Ssc#S35168429	MFSD2A	chr6:88931141	-0.222065	2.04179e-05	N/A
	gnl|UG|Ssc#S35165046	trifunctional purine biosynthetic protein adenosine-3-like	chr13: 206941093	-0.224838	1.26497e-05	chr1:143087067
	gnl|UG|Ssc#S16144347	PC	chr2: 4594815	-0.225957	1.70627e-05	N/A
	gnl|UG|Ssc#S6003413	sodium-dependent multivitamin transporter-like	chr3:118920994	-0.227994	1.31276e-05	chr1:206426012; chr3:119006428
	gnl|UG|Ssc#S39862022	SERPINA13	chr7: 122966305	-0.2284	1.10359e-05	chr1:195833378; chr4:138545201; chr5:105101481; chr7:123595082; chr12:58297633; chr13:17021754; chr14:141512049; chr15:146260903; chr17:66153022
	gnl|UG|Ssc#S35164999	ACADVL	chr12:54863615	-0.230291	1.41606e-05	N/A
	gnl|UG|Ssc#S17516481	HIGD2A	chr2: 83138547	-0.231417	7.49753e-06	chr2:82850984
	gnl|UG|Ssc#S18551074	N/A	chr2:75710574	-0.231701	8.03423e-06	N/A
	gnl|UG|Ssc#S20116217	APOA4	chr9:49276285	-0.233618	1.04229e-05	N/A
	LNG01_0068_F05	EPAS1	chr3:100332088	-0.233743	6.81461e-06	chr2:60936376
	gnl|UG|Ssc#S23755556	LMAN1	N/A	-0.234232	7.55702e-06	N/A
	gnl|UG|Ssc#S35165374	TRAM2	chr7: 134048519	-0.236833	5.61551e-06	N/A
	gnl|UG|Ssc#S19541523	ATP5D	chr2:77782556	-0.238538	4.15131e-06	chr1:6793265; chr2:68965440
	gnl|UG|Ssc#S46878923	SERPINA3	chr7:123119567	-0.238634	4.43389e-06	chr1:197192743; chr2:12524788; chr3:77918476; chr4:138475230; chr5:110354056; chr6:44055053; chr7:123718332; chr8:143695766; chr9:140127128; chr11:14667406; chr12:58297633; chr13:17021754; chr14:12040022; chr15:139556807; chr16:48278014; chr17:66153022; chr18:57936786; chrx:10134168
	AMP01_0090_H09	ZNF77	chr2:76163636	-0.244886	2.47436e-06	chr2:84231556
	gnl|UG|Ssc#S35167976	LITAF	chr3:32320811	-0.246914	1.8497e-06	N/A
	gnl|UG|Ssc#S21580006	N/A	chr12:52709896	-0.251588	1.7172e-06	N/A
	gnl|UG|Ssc#S23777157	ABHD5	chr13: 29834219	-0.255455	5.31739e-07	chr1:173010521; chr13:45185760
	gnl|UG|Ssc#S20116179	CYP8B1	chr13:28996609	-0.266649	2.50003e-07	chr13:29002222
	gnl|UG|Ssc#S46878736	SEC23A	chr7: 65656523	-0.271276	1.53251e-07	chr3:24895227; chr7:64909501
TC	gnl|UG|Ssc#S40455398	N/A	chr7: 53622163	0.229026	1.74328e-05	chr6:104420780; chr7:53302953
	gnl|UG|Ssc#S35167260	N/A	chr11:21195857	0.22642	1.75278e-05	N/A
	gnl|UG|Ssc#S23700126	SKA3	N/A	0.224229	2.6316e-05	N/A
	gnl|UG|Ssc#S40143820	HIBCH	chr15:105962692	0.224019	2.10915e-05	N/A
	gnl|UG|Ssc#S40289164	N/A	chr15:122100585	0.222363	2.4436e-05	chr2:140940285; chr3:33601467; chr6:85994652; chr8:136880340; chr9:49922912; chr10:77338644; chr15:127952251; chr16:20774580
	DCI01_0031_H09	PBK	chr14:12722902	0.222014	2.85776e-05	N/A
	gnl|UG|Ssc#S50166755	TRAF3IP3	N/A	0.222006	3.13549e-05	N/A
	gnl|UG|Ssc#S17518932	sorcin (SRI), transcript variant 2	chr2:70546415	0.22186	2.81857e-05	chr1:309088209; chr6:66428809; chr6:43878442; chr6:66555643
	gnl|UG|Ssc#S28103974	GNE	chr1: 247314507	0.220867	2.66212e-05	chr1:256989077; chr3:12399516; chr4:64718164; chr7:122798672; chr13:180799150
	SKNB1_0100_A07	CNFN	chr6:45464528	0.219451	4.36506e-05	N/A
	gnl|UG|Ssc#S26718821	N/A	chr17:64143687	0.219351	4.05277e-05	N/A
	gnl|UG|Ssc#SMG01_0077_E12	N/A	N/A	0.214564	4.62942e-05	chr1:310692337; chr6:87819044; chr8:100547723; chr14:143776639; chr6:66475108
	LVRM1_0181_E02	SERPING1	chr8:78961835	0.213889	5.79824e-05	chr1:54765720; chr2:12524788; chr3:92659234; chr4:122159943; chr5:1459581; chr6:23836861; chr7:110993314; chr8:7681511; chr9:140017900; chr10:70020888; chr11:85331277; chr12:44762306; chr13:35107691; chr14:7637360; chr15:10237541; chr16:70989867; chr17:13901452; chr18:4553716; chrx:42381862
	LVRM1_0148_E02	ALDOB	chr1: 271710131	0.210013	8.94418e-05	chr1:260534784; chr4:121812990; chr6:38167884; chr10:25691859; chr13:189377838; chr15:143068505; chr17:20730659
	THY01_0051_H07	EFTUD1	chr7:56401099	0.205269	0.000111064	chr18:60911033
	gnl|UG|Ssc#S40483622	N/A	N/A	0.203946	0.000124709	N/A
	gnl|UG|Ssc#S50179003	N/A	N/A	0.20212	0.000152293	chr1:308971674; chr3:129444327; chr6:67166532; chr6:43878442; chr6:66555643
	gnl|UG|Ssc#S46878830	ENTPD5	chr7:103049651	0.201723	0.000158868	chr6:53422895; chr7:116641353
	OVRM1_0116_D07	PIGH	chr7:97622510	0.201664	0.000139904	N/A
	gnl|UG|Ssc#S43509653	ADRB1	chr14: 135520692	0.199625	0.000175885	N/A
	ADR01_0010_C12	TMEM139	chr18:7214182	0.198799	0.000185847	N/A
	gnl|UG|Ssc#S40164297	N/A	N/A	0.197428	0.000195279	N/A
	gnl|UG|Ssc#S40082955	N/A	N/A	0.19693	0.000228172	N/A
	gnl|UG|Ssc#S46877158	MXI1	chr14:131481036	0.195541	0.000233213	chr1:188872347; chr12:36762251; chr14:125906500
	gnl|UG|Ssc#S17503831	N/A	chr14:23748871	0.19537	0.000233295	N/A
	gnl|UG|Ssc#S39938005	N/A	chrx: 118319686	0.195223	0.000250018	chr8:89778527
	gnl|UG|Ssc#S6012846	N/A	chr7:124708433	0.195012	0.00030646	N/A
	gnl|UG|Ssc#S34527816	N/A	chr15:76211126	0.19472	0.000221507	N/A
	gnl|UG|Ssc#S23771910	N/A	chr15:138124169	0.193192	0.000283274	N/A
	OVRM1_0128_A11	PALMD	chr4:129991069	0.192397	0.000346709	chr4:128678179
	gnl|UG|Ssc#S19226863	ZFP90	N/A	0.18968	0.000417405	N/A
	gnl|UG|Ssc#S35170387	ACAD11	chr13:81403359	0.189472	0.000356577	N/A
	TCH01_0014_G07	WWTR1	chr13:97788906	0.189433	0.000278636	N/A
	gnl|UG|Ssc#S6004503	GOPC	chr1:49631290	0.189044	0.000266813	chr1:64054552
	gnl|UG|Ssc#S35167690	CYP4F3	chr2:61637027	0.188367	0.000421052	chr2:53067453
	gnl|UG|Ssc#S35170765	N/A	N/A	0.1873	0.000397322	N/A
	LVR01_0022_E07	SLC38A3	chr13:35863386	0.187077	0.000400744	chr10:76170957
	PTG01_0098_G07	IGSF1	chrX:123706641	0.187006	0.000459143	N/A
	THY01_0049_C11	swine leukocyte antigen(SLA) classical class I	chr7:24818185	0.186998	0.000422152	chr193402839; chr2:139963748; chr7:21031127; chr8:18822892; chr14:114987900; chr16:66604086; chr18:43590156
	gnl|UG|Ssc#S21560154	N/A	chr7:116872673	0.185998	0.000299623	N/A
	gnl|UG|Ssc#S17525713	PLD3	chr6:44413214	-0.18726	0.000483658	chr1:309125803; chr6:41235400; chr6:43878442; chr6:66555643
	OVRM1_0035_B08	SLC4A1AP	chr3:118497522	-0.187949	0.000408583	N/A
	gnl|UG|Ssc#S6091421	N/A	chr3:32659717	-0.188509	0.000420889	N/A
	gnl|UG|Ssc#S18554690	USP10	chr6:4391994	-0.188541	0.000444335	N/A
	LVRM1_0182_A07	GK	chrX:28789011	-0.189014	0.000472509	N/A
	gnl|UG|Ssc#S50179111	C12orf57	chr5:66217957	-0.189145	0.000411522	N/A
	gnl|UG|Ssc#S18383260	N/A	chr11:86196644	-0.189378	0.00037945	N/A
	gnl|UG|Ssc#S31100878	MLC1	chr5:110814811	-0.193253	0.00023593	N/A
	gnl|UG|Ssc#S20116715	CYP27B1	N/A	-0.193587	0.000219327	N/A
	gnl|UG|Ssc#S40292737	MBOAT7	chr6:53270061	-0.19492	0.000217416	chr1:308971674; chr4:123235138; chr6:52993696; chr13:165895566; chr6:43878442; chr15:146260903; chr6:66555643; chr18:53821231
	DCI01_0050_E08	SAA1	chr2:44078433	-0.196544	0.000245154	chr2:45331023
	gnl|UG|Ssc#S17668153	TLR2	chr8:79834538	-0.20032	0.000150248	chr1:19903791; chr8:73863895; chr8:81437029; chr16:53621503; chr8:133456311
	PBL01_0025_F09	ATRX	chrX:70630665	-0.205686	0.000109932	chr1:168280568; chr2:148345545; chr3:129351970; chr4:64718164; chr6:143740794; chr7:6000797; chr8:2234563; chr9:48129938; chr10:62520412; chr11:1663317; chr12:8472378; chr13:145578358; chr14:4143312; chr16:17369192; chr17:39736193; chr18:14218408; chrx:110250748
	PBL01_0065_H11	CDYL	chr9:148528217	-0.208663	8.2103e-05	N/A
	gnl|UG|Ssc#S35170904	TUBB2C	chr1:314137714	-0.212253	6.04523e-05	N/A
	gnl|UG|Ssc#S35336616	SCARA3	chr14:12580604	-0.215995	4.25215e-05	chr1:301969614; chr2:145694662; chr3:21071325; chr4:65331655; chr7:53455645; chr10:16855449; chr13:175417417; chr16:39347752; chrx:44901083
	OVRM1_0024_D12	C5orf56	chr2:140104579	-0.23161	1.21186e-05	chr2:138754763; chr3:128354675; chr4:1759214; chr5:20280584; chr6:39960478; chr7:126808812; chr8:17190050; chr9:49069906; chr10:55913433; chr11:82499686; chr12:52726353; chr13:211884452; chr14:9819387; chr15:75340693; chr16:77611594; chr17:20712853; chr18:55267497; chrx:39325975
	gnl|UG|Ssc#S23213532	OLA1	chr15:89439897	-0.233837	1.00355e-05	chr15:86788545
